# Supplementary material for: BPChAr—a Benzene Polycarboxylic Acid database to describe the molecular characteristics of laboratory-produced charcoal: Implications for soil science and archaeology
Source: PLoS One. 2025 May 14;20(5):e0321584. doi: 10.1371/journal.pone.0321584 (PMC12077725; doi:10.1371/journal.pone.0321584)
Supplement: S1 Table — Sheet 1: Useful information. Table of Contents and useful information. Sheet 2: Bibliography. Bibliography of publications screened and selected for inclusion in the database. Sheet 3: BPChAr database. Sheet 4: Treated data. Pre-treated data for seamless application of the R code found in the Supporting Information. (XLSX) [file pone.0321584.s004.xlsx]

## Sheet: Useful Information
	Notterpek et al. 2025 BPChAr: A benzene polycarboxylic acid database to describe the molecular characteristics of laboratory-produced charcoal
S1 Table
Table of Contents
Sheet 1	Table of Contents and useful information.
Sheet 2	Bibliography of publications screened and selected for inclusion in the database.
Sheet 3	BPChAr database.
Sheet 4	Pre-treated data for seamless application of the R code found in the Supporting Information (S1 Code).
Useful Information for Sheet 3
Text color:
Black	Data directly extracted from publication (including supplementary information)
Blue	Data derived through calculations of available/raw data
Red	Data extracted from figures using software
Green	Data quality checks
Grey	Columns created to aid statistical analyses, which are necessary to run the R code
Column Heading Legend:		Treated Column Name (Sheet 4)
Entry #	Individual entry number given to each row	Entry
Publications
ID	Internal identification number given to each publication, from oldest to most recent
Reference	Principal author (et al.)
Year	Year of publication
BPCA Method
Extraction method	Publication on which BPCA extraction was based
Pretreatment reagent	Reagent used for pretreatment (when analysed by GC), typically trifluoroacetic acid
Pretreatment temperature (°C)	Temperature at which samples were pretreated prior to digestion
Pretreatment time (hours)	Temporal duration of pretreatment
Digestion reagent	Reagent used for digestion, typically nitric acid
Digestion temperature (°C)	Temperature at which samples were digested
Digestion time (hours)	Temporal duration of digestion
Derivitising agent	Chemical(s) used for derivitisation
IS1	First internal standard
IS2	Second internal standard, if applicable
Detection method	Method by which BPCAs were detected (e.g., HPLC or GC)
GC or LC	Categorical grouping to aid statistical analysis of detection method	GC or LC
Column dimensions	Dimensions of the chromatographic column used
Column heating ramp	Temperature program/heating ramp of the chromatograph during analysis
Lab-produced char characteristics
Initial material	Common name for the initial material (precursor biomass) combusted
Scientific name	Taxonomic nomenclature of the initial material, if provided
Family	Taxonomic family of the initial material	Family
Genus	Taxonomic genus of the initial amterial	Genus
Category	Broader categorical affinities of the initial material (e.g., grasses, hardwood, or softwood) to aid statistical analyses	Category
Geographic origin	Geographic origin of the precursor biomass, if specified
Size	Size of the precursor biomass that was combusted, as described in the publication
Drying temperature (°C)	Temperature at which material was dried prior to combustion, if stated
Pyrolysis conditions	Apparatus in which precursor biomass was combusted
Combustion temperature (°C)	Target or maximum temperature at which the initial material was combusted	Ct
Temp_1	Combustion temperature coded by 100 °C increments from 0 °C to aid statistical analyses	Temp_1
Temp_2	Combustion temperature coded by 100 °C increments from 50 °C (with the exception of terminal category) to aid statistical analyses	Temp_2
Temp_3	Combustion temperature coded by 200 °C increments from 0 °C to aid statistical analyses	Temp_3
Temp. Categories	Low, medium, and high temperature char categories as defined in publication	Temp_Cat
Heating ramp (°C/min)	Heating ramp of furnace during combustion
Heating duration (minutes)	Duration of heating in minutes	Heating duration
Air composition (% O2 in N2)	Percent oxygen in the atmosphere of the combustion chamber (typically pure nitrogen)	Air comp
Air flow (L/hour)	Litres of nitrogen, or nitrogen and oxygen, supplied to the combustion chamber per hour of combustion
Organic and Elemental Carbon
OC or C (%)	Organic carbon, or percent carbon in the sample (according to what is provided)
SE	Standard error associated with OC or C (%) measurement, if provided
Unit	Unit of OC or C measurement
Total BPCA content
N replicates	Number of replicates analysed	Corr_BPCA
Corrected BPCA content	Corrected BPCA content with appropriate unit
SE	Standard error of corrected BPCA content
Unit	Unit of corrected BPCA content results
Correction factor	Correction factor applied, or details of applied corrections (according to the publication)
Uncorrected BPCA content	Uncorrected BPCA content with appropriate unit	Uncorr_BPCA
SE	Standard error of corrected BPCA content
Unit	Unit of corrected BPCA content results
Individual BPCA content
B3CA-C	Amount of B3CA in sample	B3CA_C
SE	Standard error of individual BPCA measurement
B4CA-C	Amount of B4CA in sample	B4CA_C
SE	Standard error of individual BPCA measurement
B5CA-C	Amount of B3CA in sample	B5CA_C
SE	Standard error of individual BPCA measurement
B6CA-C	Amount of B3CA in sample	B6CA_C
Unit for all measurements	Unit for all individual BPCA measurements
Sum check	Sum of individual BPCA contents for comparison to uncorrected or uncorrected sum value
BPCA distribution (%)
B3CA %	Percentage of B3CAs relative to the total	B3CA_P
SE	Standard error of individual BPCA percentage, if provided
B4CA %	Percentage of B4CAs relative to the total	B4CA_P
SE	Standard error of individual BPCA percentage, if provided
B5CA %	Percentage of B5CAs relative to the total	B5CA_P
SE	Standard error of individual BPCA percentage, if provided
B6CA %	Percentage of B6CAs relative to the total	B6CA_P
SE	Standard error of individual BPCA percentage, if provided
% check	Confirmation that all percentages add to 100
Additional markers and measurements
BPCA/TOC (g/kg) [BPCAarom]	BPCA-aroma index, which relates the total BPCA to total organic carbon (g/kg)	BPCAarom
B6CA/BPCA (%) [BPCAcond]	BPCA-condensation index, which relates the proportion of B6CA-C to the total amount of BPCAs	BPCAcond
B6 check (-C g/kg OC)	Calculation to confirm B6CA (BPCA-C) contents
B5CA/B6CA	Ratio of B5CA-C to B6CA-C in the sample	B5CA on B6CA
SE	Standard error of B5CA/B6CA
(B5+B6)/BPCA	Sum of B5CA-C and B6CA-C over total uncorrected BPCA contents	B5_B6 on BPCA
(B5+B6)/(B3+B4)	Sum of B5CA-C and B6CA-C over B3CA-C and B4CA-C	B5_B6 on B3_B4
B6CA/B4CA	Ratio of B6CA-C to B4CA-C	B6CA on B4CA
B4CA/B6CA	Ratio of B4CA-C to B6CA-C	B4CA on B6CA
Average # Carboxylic Acid Substitutions	Average number of carboxylic acid substitutions in sample. See cell or publication for equation	Average CAS
B4CA/B5CA	Ratio of B4CA-C to B5CA-C	B4CA on B5CA
B5CA/B4CA	Ratio of B5CA-C to B4CA-C	B5CA on B4CA
H-C index	Atomatic ratio of hydrogen to carbon in the sample
O-C index	Atomatic ratio of oxygen to carbon in the sample
δ13C-B5CA	Stable carbon isotope value of B5CA, if measured
SE	Standard error of δ13C-B5CA
δ13C-B6CA	Stable carbon isotope value of B6CA, if measured
SE	Standard error of δ13C-B6CA
Quality control
Recovery IS 1 (%)	Percent recovery of internal standard 1
Recovery IS 2 (%)	Percent recovery of internal standard 2
Notes	Additional information on gathered data

## Sheet: Bibliography
ID	Year	Author(s)	Title	Journal	Link	Notes
Publications included in the database
1	1998	Glaser et al.	Black carbon in soils: The use of benzenecarboxylic acids as specific markers	Organic Geochemistry	https://doi.org/10.1016/S0146-6380(98)00194-6	6 entries
2	2007	Hammes et al.	Comparison of quantification methods to measure fire-derived (black/elemental) carbon in soils and sediments using reference materials from soil, water, sediment and the atmosphere	Global biogeochemical cycles	https://doi.org/10.1029/2006GB002914	6 entries
3	2010	Schneider et al.	The benzene polycarboxylic acid (BPCA) pattern of wood pyrolyzed between 200 °C and 1000 °C	Organic Geochemistry	https://doi.org/10.1016/j.orggeochem.2010.07.001	13 entries
4	2011	Abiven et al.	Pyrogenic carbon soluble fraction is larger and more aromatic in aged charcoal than in fresh charcoal	Soil Biology and Biochemistry	https://doi.org/10.1016/j.soilbio.2011.03.027	1 entry
5	2011	Schneider et al.	Comparison of gas with liquid chromatography for the determination of benzenepolycarboxylic acids as molecular tracers of black carbon	Organic Geochemistry	https://doi.org/10.1016/j.orggeochem.2011.01.003	39 entries
6	2011	Ziolkowski et al.	Quantification of black carbon in marine systems using the benzene polycarboxylic acid method: a mechanistic and yield study	Geophysical Research Letters	https://doi.org/10.1029/2010GL043963	2 entries, with distributions from Ziolkowski and Druffel, 2010 (https://doi.org/10.1029/2010GL043963)
7	2013	Wolf et al.	Towards reconstruction of past fire regimes from geochemical analysis of charcoal	Organic Geochemistry	https://doi.org/10.1016/j.orggeochem.2012.11.002	68 entries
8	2015a	Wiedemeier et al.	Aromaticity and degree of aromatic condensation of char	Organic Geochemistry	https://doi.org/10.1016/j.orggeochem.2014.10.002	38 entries
9	2015b	Wiedemeier et al.	Pyrogenic molecular markers: Linking PAH with BPCA analysis	Chemosphere	http://dx.doi.org/10.1016/j.chemosphere.2014.06.046	6 entries
10	2017	Budai et al.	Effects of pyrolysis conditions on Miscanthus and corncob chars: Characterization by IR, solid state NMR and BPCA analysis	Journal of Analytical and Applied Pyrolysis	https://doi.org/10.1016/j.jaap.2017.09.017	23 entries, raw data made available by authors
11	2017	Wagner et al.	Online quantification and compound-specific stable isotopic analysis of black carbon in environmental matrices via liquid chromatography-isotope ratio mass spectrometry	Limnology and Oceanography: Methods	https://doi.org/10.1002/lom3.10219	2 entries
12	2018	Bostick et al.	Production and Composition of Pyrogenic Dissolved Organic Matter From a Logical Series of Laboratory-Generated Chars	Frontiers in Earth Sience	https://doi.org/10.3389/feart.2018.00043	7 entries
13	2019	Kappenberg et al.	Fire condensates and charcoals: Chemical composition and fuel source identification	Organic Geochemistry	https://doi.org/10.1016/j.orggeochem.2019.01.009	18 entries
14	2019	Chang et al.	Combining bulk characterization and benzene polycarboxylic acid molecular markers to describe biochar properties	Chemosphere	https://doi.org/10.1016/j.chemosphere.2019.03.164	7 entries
Publications screened for inclusion that failed to meet one or several criteria for inclusion. Publications with data that could be included with additional information are marked with an asterisk (*) in column A.
*	2005	Brodowski et al.	Revised black carbon assessment using benzene polycarboxylic acids	Organic Geochemistry	https://doi.org/10.1016/j.orggeochem.2005.03.011	Natural materials, some fungi and bacteria, lab produced straw, 1 charred Zea mays entry with new protocol but data not reported.
	2006	Elmquist et al.	Distinct oxidative stabilities of char versus soot black carbon: Implications for quantification and environmental recalcitrance	Global Biogeochemical Cycles	https://doi.org/10.1029/2005GB002629	Analysis of BC reference materials, but CTO-375
*	2008	Dittmar	The molecular level determination of black carbon in marine dissolved organic matter	Organic Geochemistry	https://doi.org/10.1016/j.orggeochem.2008.01.015	Analysis focused on dissolved PyC, but commercial activated charcoal, dried and charred oak leaves also analysed. Activated charcoal relative distribution reported. Charred oak leaves data in figures, with contents reported as molar yields. Raw data or supplementary information to perform calculations to convert data into that comparable with the remainder of the database entries not available.
	2008	Glaser and Knorr	Isotopic evidence for condensed aromatics from non-pyrogenic sources in soils – implications for current methods for quantifying soil black carbon	Rapid Communications in Mass Spectrometry	https://doi.org/10.1002/rcm.3448	Isotopic analysis of BPCAs. Wheat and maize samples. Not pyrolysed and only isotopic results reported
	2008	Kaal et al.	Characterisation of aged black carbon using pyrolysis-GC/MS, thermally assisted hydrolysis and methylation (THM), direct and cross-polarisation 13C nuclear magnetic resonance (DP/CP NMR) and the benzenepolycarboxylic acid (BPCA) method	Organic Geochemistry	https://doi.org/10.1016/j.orggeochem.2008.06.011	Aged charcoal BPCA, no identified feedstock.
	2011	McBeath et al.	Determination of the aromaticity and the degree of aromatic condensation of a thermosequence of wood charcoal using NMR	Organic Geochemistry	https://doi.org/10.1016/j.orggeochem.2011.08.008	Analysis of the charcoal samples analysed in Schneider et al. 2010, 2011, with two different solid state 13C NMR techniques.
*	2011	Yarnes et al.	Stable isotopic analysis of pyrogenic organic matter in soils by liquid chromatography-isotope-ratio mass spectrometry of benzene polycarboxylic acids	Rapid Communications in Mass Spectrometry	https://doi.org/10.1002/rcm.5272	Uses HPLC-IRMS on individual BPCAs, only d13C reported.
	2012	Meredith et al.	Assessment of hydropyrolysis as a method for the quantification of black carbon using standard reference materials	Geochimica et Cosmochimica Acta	https://doi.org/10.1016/j.gca.2012.08.037	Analysis of BC reference materials, but analysis by Hypy.
*	2012	Roth et al.	Differentiation of charcoal, soot and diagenetic carbon in soil: Method comparison and perspectives	Organic Geochemistry	https://doi.org/10.1016/j.orggeochem.2012.01.012	Diagenetic coals, environmental matrices, combustion condensates. Grass char, wood char, lignite coal and bituminous coal data from Hammes et al. (2007).
	2013	Ding et al.	Dissolved black carbon in grassland streams: Is there an effect of recent fire history?	Chemosphere	https://doi.org/10.1016/j.chemosphere.2012.10.098	Natural samples, dissolved BC.
*	2013	Wiedemeier et al.	Improved assessment of pyrogenic carbon quantity and quality in environmental samples by high-performance liquid chromatography	Journal of Chromatography A	https://doi.org/10.1016/j.chroma.2013.06.012	Analysis of BC reference materials with HPLC and GC, but no raw data reported.
*	2013	Wiedner et al	Chemical evaluation of chars produced by thermochemical conversion (gasification, pyrolysis and hydrothermal carbonization) of agro-industrial biomass on a commercial scale	Biomass and bioenergy	http://dx.doi.org/10.1016/j.biombioe.2013.08.026	Multiple methods applied, including PAH. Pyrolysis conditions more for commercial production of biochar, with pyrolysis conditions not well described or comparable to other entries. Raw data not provided.
	2013	Schneider et al.	Toward a “Molecular Thermometer” to Estimate the Charring Temperature of Wildland Charcoals Derived from Different Biomass Sources	Environmental Sience & Technology	https://doi.org/10.1021/es401430f	Leaves, needles, and bark collected after experimental forest fire.
	2013	Wurster et al.	Quantifying pyrogenic carbon from thermosequences of wood and grass using hydrogen pyrolysis	Organic Geochemistry	https://doi.org/10.1016/j.orggeochem.2013.06.009	BPCA data from Schneider et al. 2010, 2011.
*	2014	Gierga et al.	Purification of fire derived markers for μg scale isotope analysis (δ13C, Δ14C) using high performance liquid chromatography (HPLC)	Organic Geochemistry	https://doi.org/10.1016/j.orggeochem.2014.02.008	HPLC with isotopic analysis, on fossil and modern (Hammes et al. 2006) char. No raw data (re: BPCA yields) reported, only isotopic results.
*	2014	Kuzyakov et al.	Biochar stability in soil: Decomposition during eight years and transformation as assessed by compound-specific 14C analysis	Soil Biology and Biochemistry	https://doi.org/10.1016/j.soilbio.2013.12.021	8.5 year incubation study with 14C labeled biochar (L. perenne). Raw data of precursor biomass not reported.
*	2015	Cerqueira et al	High throughput pyrogenic carbon (biochar) characterisation and quantification by liquid chromatography	Analytical Methods	https://doi.org/10.1039/C5AY01242B	RRLC-UV-DAD. Eucalyptus dunnii, Pinus taeda, Saccharum officinarum, Vanillosmopsis erythropappa, Cocos nucifera, Eichhornia crassipes. Some isomer data shown, but pyrolysis conditions unclear and raw data not provided. Figure showing data reported as g BPCA / kg PyC and sample OC contents unknown.
	2015	Boot et al.	Distribution of black carbon in ponderosa pine forest floor and soils following the High Park wildfire	Biogeosciences	https://doi.org/10.5194/bg-12-3029-2015	BPCA, but natural samples following wildfire.
*	2016	Cotrufo et al.	Quantification of pyrogenic carbon in the environment: An integration of analytical approaches	Organic Geohemistry	https://doi.org/10.1016/j.orggeochem.2016.07.007	Mainly environmental matrices with some char samples. Comparison of BPCA and Hypy. Raw data not provided.
	2016	Kappenberg et al.	Black carbon assessment using benzene polycarboxylic acids: Limitations for organic-rich matrices	Organic Geochemistry	https://doi.org/10.1016/j.orggeochem.2016.01.009	Maize straw and bell pepper leaves, but not charred. Tested as BC-free materials at different sample weights to explore non-pyrogenic BC. Data only available in figure.
*	2017	Hanke et al.	Comprehensive radiocarbon analysis of benzene polycarboxylic acids (BPCAs) derived from pyrogenic carbon in environmental samples	Radiocarbon	https://doi.org/10.1017/RDC.2017.44	Radiocarbon dating following wet oxidation. Castanea sativa BC reference material analysed, but only F14C data reported.
*	2017	Hindersmann and Achten	Accelerated benzene polycarboxylic acid analysis by liquid chromatography–time-of-flight–mass spectrometry for the determination of petrogenic and pyrogenic carbon	Journal of Chromatography A	https://doi.org/10.1016/j.chroma.2017.06.058	Petrogenic, pyrogenic, and environmental samples. Building on published data (see paper). Raw data not reported.
*	2018	Chang et al.	Molecular markers of benzene polycarboxylic acids in describing biochar physiochemical properties and sorption characteristics	Environmental Pollution	https://doi.org/10.1016/j.envpol.2018.02.071	Corn straw and pine wood sawdust. Species not specified and raw data not reported. Also examines BPCA results before and after NaOCl oxidation.
*	2018	Chang et al.	Benzene polycarboxylic acid — A useful marker for condensed organic matter, but not for only pyrogenic black carbon	Science of The Total Environment	https://doi.org/10.1016/j.scitotenv.2018.01.145	Peanut shell at 200-600 C, but species not specified. Isomer data reported, but as mg/g sample. Information on data correction lacking.
	2018	Llorente et al	Rapid and economical quantification of black carbon in soils using a modified benzene polycarboxylic acids (BPCA) method	Organic Geochemistry	https://doi.org/10.1016/j.orggeochem.2017.11.005	BPCA, but only soil samples.
*	2018	Vachula et al.	Comparison of black carbon chemical oxidation and macroscopic charcoal counts for quantification of fire by-products in sediments	Organic Geochemistry	https://doi.org/10.1016/j.orggeochem.2018.08.011	Comparison of macroscopic charcoal counts and BPCA results on experimental Juniperus charcoal mixed with acid-washed sand. Raw data of precursor biomass not provided and B6CA not recovered.
*	2020	Chang et al.	Comparative study on the relative significance of low-/high-condensation aromatic moieties in biochar to organic contaminant sorption	Ecotoxicology and Environmental Safety	https://doi.org/10.1016/j.ecoenv.2022.113598	Multiple methods applied to pine wood sawdust and tobacco straw. Species not specified and data only available in figure.
*	2020	Bostick et al	Photolability of pyrogenic dissolved organic matter from a thermal series of laboratory-prepared chars	Science of the Total Environment	https://doi.org/10.1016/j.scitotenv.2020.138198	Diagenesis study. Raw data reported only concerning leachates (pyDOM), not initial biomass.
	2020	Chang et al.	Organo-mineral complexes protect condensed organic matter as revealed by benzene-polycarboxylic acids	Environmental Pollution	https://doi.org/10.1016/j.envpol.2020.113977	BPCA, but only soil samples.
*	2021	Glaser et al.	Microwave-assisted combustion to produce benzene polycarboxylic acids as molecular markers for biochar identification and quantification	Biochar	https://doi.org/10.1007/s42773-021-00124-z	3 charcoal samples with conventional digestion. Taxon, pyrolysis parameters, and individual BPCA yields not reported.
	2022	Hardy et al.	Identification of thermal signature and quantification of charcoal in soil using differential scanning calorimetry and benzene polycarboxylic acid (BPCA) markers	SOIL	https://doi.org/10.5194/soil-8-451-2022	Soil and charcoal samples from pre-industrial kilns. Comparison of BPCA and differential scanning calorimetry. One birch charcoal produced in traditional mould kiln, with available temperature data, but pyrolysis parameters not controlled.
	2022	Santos et al.	Dissolved pyrogenic carbon leaching in soil: Effects of soil depth and pyrolysis temperature	Geoderma	https://doi.org/10.1016/j.geoderma.2022.116011	Leaching study with pyrolysed wood, but no BPCA.
	2024	Goranov et al.	Potentially Massive and Global Non-Pyrogenic Production of Condensed “Black” Carbon through Biomass Oxidation	Biogeochemical Cycling	https://doi.org/10.1021/acs.est.3c05448	Experimental oxidation of pine, maple, and oak wood, among other materials. Data reported as biomass to ConAC conversion (%)
	2024	Di Rauso Simeone et al.	Artificial formation of benzene polycarboxylic acids during sample processing of black carbon analysis: the role of organic carbon amount	Chemical and Biological Technologies in Agriculture	https://doi.org/10.1186/s40538-023-00525-1	Similar to Kappenberg et al. 2016, testing different sample weights of BC-free materials to investigate artificial formation during sample processing. Soils also analysed. Beyond the scope of current research as plant material was not pyrolysed.

## Sheet: BPChAr database
	Publications			BPCA method														Lab-produced char characteristics																		Carbon Content			Total BPCA content								Individual BPCA content
Entry #	ID	Reference	Year	Extraction method	Pretreatment reagent	Pretreatment temperature (°C)	Pretreatment time (hours)	Digestion reagent	Digestion temperature (°C)	Digestion time (hours)	Derivitising agent	IS1	IS2	Detection method	GC or LC	Column dimensions [GC: length (m) x (mm) x film thickness (um)]	Column heating ramp	Initial material	Scientific name	Family	Genus	Category	Geographic origin	Size	Drying temperature (°C)	Pyrolysis conditions	Combustion temperature (°C)	Temp_1	Temp_2	Temp_3	Temp. Categories	Heating ramp (°C/min)	Heating duration (minutes at HTT)	Air composition (% O2 in N2)	Air flow (L/hour)	OC or C (%)	SE	unit	N replicates	Corrected BPCA content	SE	Unit	Correction factor	Uncorrected BPCA content	SE	Unit	B3CA-C	SE	B4CA-C
1	1	Glaser et al	1998	this paper	32% HCl	170	4	65% HNO3	170	8	TMS (BTSFA + pyridine)	Citric acid	Biphenyl dicarboxylic acid	GC-FID	GC	25 x 0.32 x .25	100 (3 min) --(20/min)-> 250 (12 min) --(10/min)-> 300 (5 min)	Pine wood	Pinus sylvestris	Pinaceae	Pinus	Softwood	unknown	1g ground	Air dried	Muffle furnace (in covered porcelain crucibles)	300	200-300	250-350	200-400	Low	unknown	15	Atmospheric (restricted oxygen)	n/a	50.3		% C	1	7.037		g/kg C	2.27	3.1		g/kg C	0.6		1.6
2	1	Glaser et al	1998	this paper	32% HCl	170	4	65% HNO3	170	8	TMS (BTSFA + pyridine)	Citric acid	Biphenyl dicarboxylic acid	GC-FID	GC	25 x 0.32 x .25	100 (3 min) --(20/min)-> 250 (12 min) --(10/min)-> 300 (5 min)	Pine wood	Pinus sylvestris	Pinaceae	Pinus	Softwood	unknown	1g ground	Air dried	Muffle furnace (in covered porcelain crucibles)	300	200-300	250-350	200-400	Low	unknown	30	Atmospheric (restricted oxygen)	n/a	54.2		% C	1	85.806		g/kg C	2.27	37.8		g/kg C	4.9		12.6
3	1	Glaser et al	1998	this paper	32% HCl	170	4	65% HNO3	170	8	TMS (BTSFA + pyridine)	Citric acid	Biphenyl dicarboxylic acid	GC-FID	GC	25 x 0.32 x .25	100 (3 min) --(20/min)-> 250 (12 min) --(10/min)-> 300 (5 min)	Pine wood	Pinus sylvestris	Pinaceae	Pinus	Softwood	unknown	1g ground	Air dried	Muffle furnace (in covered porcelain crucibles)	300	200-300	250-350	200-400	Low	unknown	60	Atmospheric (restricted oxygen)	n/a	58.4		% C	1	127.801		g/kg C	2.27	56.3		g/kg C	6.9		18.9
4	1	Glaser et al	1998	this paper	32% HCl	170	4	65% HNO3	170	8	TMS (BTSFA + pyridine)	Citric acid	Biphenyl dicarboxylic acid	GC-FID	GC	25 x 0.32 x .25	100 (3 min) --(20/min)-> 250 (12 min) --(10/min)-> 300 (5 min)	Pine wood	Pinus sylvestris	Pinaceae	Pinus	Softwood	unknown	1g ground	Air dried	Muffle furnace (in covered porcelain crucibles)	300	200-300	250-350	200-400	Low	unknown	120	Atmospheric (restricted oxygen)	n/a	68.6		% C	1	379.771		g/kg C	2.27	167.3		g/kg C	16.7		49.3
5	1	Glaser et al	1998	this paper	32% HCl	170	4	65% HNO3	170	8	TMS (BTSFA + pyridine)	Citric acid	Biphenyl dicarboxylic acid	GC-FID	GC	25 x 0.32 x .25	100 (3 min) --(20/min)-> 250 (12 min) --(10/min)-> 300 (5 min)	Pine wood	Pinus sylvestris	Pinaceae	Pinus	Softwood	unknown	1g ground	Air dried	Muffle furnace (in covered porcelain crucibles)	300	200-300	250-350	200-400	Low	unknown	240	Atmospheric (restricted oxygen)	n/a	68.3		% C	1	534.358		g/kg C	2.27	235.4		g/kg C	23		66.7
6	1	Glaser et al	1998	this paper	32% HCl	170	4	65% HNO3	170	8	TMS (BTSFA + pyridine)	Citric acid	Biphenyl dicarboxylic acid	GC-FID	GC	25 x 0.32 x .25	100 (3 min) --(20/min)-> 250 (12 min) --(10/min)-> 300 (5 min)	Pine wood	Pinus sylvestris	Pinaceae	Pinus	Softwood	unknown	1g ground	Air dried	Muffle furnace (in covered porcelain crucibles)	300	200-300	250-350	200-400	Low	unknown	600	Atmospheric (restricted oxygen)	n/a	62.8		% C	1	529.818		g/kg C	2.27	233.4		g/kg C	27.7		84.5
7	2	Hammes et al	2007	Glaser et al. 1998 & Brodowski et al. 2005	4 M TFA	105	4	65% HNO3	170	8	TMS (BTSFA + pyridine)	Citric acid		GC-FID	GC	30 x 0.32 x 0.25	100 (2 min) --(20/min)-> 240 (7 min) --(30/min)-> 300 (10 min)	Chestnut wood	Castanea sativa	Fagaceae	Castanea	Hardwood	Ticino, Switzerland	40 x 5 x 5 cm	not dried	Pyrolysis furnace	450	400-500	350-450	400-600	Mid	--> 200 °C (300 K h−1) --> 450 °C (50 K h−1),	300	0	500	74.44		% OC	2	336.647		g/kg OC	2.27	148.303		g/kg OC
8	2	Hammes et al	2007	Glaser et al. 1998 & Brodowski et al. 2005	4 M TFA	105	4	65% HNO3	170	8	TMS (BTSFA + pyridine)	Citric acid		GC-FID	GC	30 x 0.25 x 0.25	100 (2 min) --(20/min)-> 240 (7 min) --(30/min)-> 300 (10 min)	Chestnut wood	Castanea sativa	Fagaceae	Castanea	Hardwood	Ticino, Switzerland	40 x 5 x 5 cm	not dried	Pyrolysis furnace	450	400-500	350-450	400-600	Mid	--> 200 °C (300 K h−1) --> 450 °C (50 K h−1),	300	0	500	74.44		% OC	2	303.735		g/kg OC	2.27	133.804		g/kg OC
9	2	Hammes et al	2007	Glaser et al. 1998 & Brodowski et al. 2005	4 M TFA	105	4	65% HNO3	170	8	TMS (BTSFA + pyridine)	Citric acid		GC-MS	GC	50 x 0.20 x 0.33	70 (2 min) --(15/min)-> 200 (5 min) --(5/min)-> 300 (15 min)	Chestnut wood	Castanea sativa	Fagaceae	Castanea	Hardwood	Ticino, Switzerland	40 x 5 x 5 cm	not dried	Pyrolysis furnace	450	400-500	350-450	400-600	Mid	--> 200 °C (300 K h−1) --> 450 °C (50 K h−1),	300	0	500	74.44		% OC	3	97.9312		g/kg OC	2.27	43.1415		g/kg OC
10	2	Hammes et al	2007	Glaser et al. 1998 & Brodowski et al. 2005	4 M TFA	105	4	65% HNO3	170	8	TMS (BTSFA + pyridine)	Citric acid		GC-FID	GC	30 x 0.32 x 0.25	100 (2 min) --(20/min)-> 240 (7 min) --(30/min)-> 300 (10 min)	Rice straw	Oryza sativa	Poaceae	Oryza	Grasses	Ticino, Switzerland	"bundled"	not dried	Pyrolysis furnace	450	400-500	350-450	400-600	Mid	--> 200 °C (300 K h−1) --> 450 °C (50 K h−1),	300	0	500	59.14		% OC	3	297.092		g/kg OC	2.27	130.877		g/kg OC
11	2	Hammes et al	2007	Glaser et al. 1998 & Brodowski et al. 2005	4 M TFA	105	4	65% HNO3	170	8	TMS (BTSFA + pyridine)	Citric acid		GC-FID	GC	30 x 0.25 x 0.25	100 (2 min) --(20/min)-> 240 (7 min) --(30/min)-> 300 (10 min)	Rice straw	Oryza sativa	Poaceae	Oryza	Grasses	Ticino, Switzerland	"bundled"	not dried	Pyrolysis furnace	450	400-500	350-450	400-600	Mid	--> 200 °C (300 K h−1) --> 450 °C (50 K h−1),	300	0	500	59.14		% OC	2	246.365		g/kg OC	2.27	108.531		g/kg OC
12	2	Hammes et al	2007	Glaser et al. 1998 & Brodowski et al. 2005	4 M TFA	105	4	65% HNO3	170	8	TMS (BTSFA + pyridine)	Citric acid		GC-MS	GC	50 x 0.20 x 0.33	70 (2 min) --(15/min)-> 200 (5 min) --(5/min)-> 300 (15 min)	Rice straw	Oryza sativa	Poaceae	Oryza	Grasses	Ticino, Switzerland	"bundled"	not dried	Pyrolysis furnace	450	400-500	350-450	400-600	Mid	--> 200 °C (300 K h−1) --> 450 °C (50 K h−1),	300	0	500	59.14		% OC	3	240.954		g/kg OC	2.27	106.147		g/kg OC
13	3	Schneider et al	2010	Glaser et al. 1998 & Brodowski et al. 2005	4 M TFA	105	4	65% HNO3	170	8	TMS (100 ul BSTA + TCMS, 100 ul pyridine)	Phthalic acid		GC-FID	GC	50 x 0.20 x 0.33	100 (2 min) --(20/min)-> 240 (7 min) --(30/min)-> 300 (15 min)	Chestnut wood	Castanea sativa	Fagaceae	Castanea	Hardwood	Ticino, Switzerland	2-8 mm	unknown	Pyrolysis furnace	200	100-200	150-250	0-200	Low	5 (to 200 C), 0.833 (to max temp)	300	0	13	50.3		% C	3	7.491		g/kg OC	2.27	3.3	1.2	g/kg OC	1.0032		1.7853
14	3	Schneider et al	2010	Glaser et al. 1998 & Brodowski et al. 2005	4 M TFA	105	4	65% HNO3	170	8	TMS (100 ul BSTA + TCMS, 100 ul pyridine)	Phthalic acid		GC-FID	GC	50 x 0.20 x 0.33	100 (2 min) --(20/min)-> 240 (7 min) --(30/min)-> 300 (15 min)	Chestnut wood	Castanea sativa	Fagaceae	Castanea	Hardwood	Ticino, Switzerland	2-8 mm	unknown	Pyrolysis furnace	250	200-300	150-250	200-400	Low	5 (to 200 C), 0.833 (to max temp)	300	0	13	54.3		% C	3	41.541		g/kg OC	2.27	18.3	0.7	g/kg OC	3.0561		10.5408
15	3	Schneider et al	2010	Glaser et al. 1998 & Brodowski et al. 2005	4 M TFA	105	4	65% HNO3	170	8	TMS (100 ul BSTA + TCMS, 100 ul pyridine)	Phthalic acid		GC-FID	GC	50 x 0.20 x 0.33	100 (2 min) --(20/min)-> 240 (7 min) --(30/min)-> 300 (15 min)	Chestnut wood	Castanea sativa	Fagaceae	Castanea	Hardwood	Ticino, Switzerland	2-8 mm	unknown	Pyrolysis furnace	275	200-300	250-350	200-400	Low	5 (to 200 C), 0.833 (to max temp)	300	0	13	64.1		% C	3	155.722		g/kg OC	2.27	68.6	2	g/kg OC	3.1556		19.2766
16	3	Schneider et al	2010	Glaser et al. 1998 & Brodowski et al. 2005	4 M TFA	105	4	65% HNO3	170	8	TMS (100 ul BSTA + TCMS, 100 ul pyridine)	Phthalic acid		GC-FID	GC	50 x 0.20 x 0.33	100 (2 min) --(20/min)-> 240 (7 min) --(30/min)-> 300 (15 min)	Chestnut wood	Castanea sativa	Fagaceae	Castanea	Hardwood	Ticino, Switzerland	2-8 mm	unknown	Pyrolysis furnace	300	200-300	250-350	200-400	Low	5 (to 200 C), 0.833 (to max temp)	300	0	13	69.5		% C	3	188.864		g/kg OC	2.27	83.2	10.8	g/kg OC	6.656		26.4576
17	3	Schneider et al	2010	Glaser et al. 1998 & Brodowski et al. 2005	4 M TFA	105	4	65% HNO3	170	8	TMS (100 ul BSTA + TCMS, 100 ul pyridine)	Phthalic acid		GC-FID	GC	50 x 0.20 x 0.33	100 (2 min) --(20/min)-> 240 (7 min) --(30/min)-> 300 (15 min)	Chestnut wood	Castanea sativa	Fagaceae	Castanea	Hardwood	Ticino, Switzerland	2-8 mm	unknown	Pyrolysis furnace	350	300-400	250-350	200-400	Mid	5 (to 200 C), 0.833 (to max temp)	300	0	13	73.4		% C	3	213.607		g/kg OC	2.27	94.1	2.3	g/kg OC	5.4578		25.9716
18	3	Schneider et al	2010	Glaser et al. 1998 & Brodowski et al. 2005	4 M TFA	105	4	65% HNO3	170	8	TMS (100 ul BSTA + TCMS, 100 ul pyridine)	Phthalic acid		GC-FID	GC	50 x 0.20 x 0.33	100 (2 min) --(20/min)-> 240 (7 min) --(30/min)-> 300 (15 min)	Chestnut wood	Castanea sativa	Fagaceae	Castanea	Hardwood	Ticino, Switzerland	2-8 mm	unknown	Pyrolysis furnace	400	300-400	350-450	200-400	Mid	5 (to 200 C), 0.833 (to max temp)	300	0	13	78.1		% C	3	290.106		g/kg OC	2.27	127.8	5.2	g/kg OC	7.668		32.0778
19	3	Schneider et al	2010	Glaser et al. 1998 & Brodowski et al. 2005	4 M TFA	105	4	65% HNO3	170	8	TMS (100 ul BSTA + TCMS, 100 ul pyridine)	Phthalic acid		GC-FID	GC	50 x 0.20 x 0.33	100 (2 min) --(20/min)-> 240 (7 min) --(30/min)-> 300 (15 min)	Chestnut wood	Castanea sativa	Fagaceae	Castanea	Hardwood	Ticino, Switzerland	2-8 mm	unknown	Pyrolysis furnace	450	400-500	350-450	400-600	Mid	5 (to 200 C), 0.833 (to max temp)	300	0	13	68.2		% C	3	311.489		g/kg OC	2.27	137.22	2.92	g/kg OC	8.2332		35.9242
20	3	Schneider et al	2010	Glaser et al. 1998 & Brodowski et al. 2005	4 M TFA	105	4	65% HNO3	170	8	TMS (100 ul BSTA + TCMS, 100 ul pyridine)	Phthalic acid		GC-FID	GC	50 x 0.20 x 0.33	100 (2 min) --(20/min)-> 240 (7 min) --(30/min)-> 300 (15 min)	Chestnut wood	Castanea sativa	Fagaceae	Castanea	Hardwood	Ticino, Switzerland	2-8 mm	unknown	Pyrolysis furnace	500	400-500	450-550	400-600	Mid	5 (to 200 C), 0.833 (to max temp)	300	0	13	87.1		% C	3	318.027		g/kg OC	2.27	140.1	3.4	g/kg OC	10.6476		33.9042
21	3	Schneider et al	2010	Glaser et al. 1998 & Brodowski et al. 2005	4 M TFA	105	4	65% HNO3	170	8	TMS (100 ul BSTA + TCMS, 100 ul pyridine)	Phthalic acid		GC-FID	GC	50 x 0.20 x 0.33	100 (2 min) --(20/min)-> 240 (7 min) --(30/min)-> 300 (15 min)	Chestnut wood	Castanea sativa	Fagaceae	Castanea	Hardwood	Ticino, Switzerland	2-8 mm	unknown	Pyrolysis furnace	600	500-600	550-650	400-600	Mid	5 (to 200 C), 0.833 (to max temp)	300	0	13	93.8		% C	3	310.082		g/kg OC	2.27	136.6	5.1	g/kg OC	5.464		20.3534
22	3	Schneider et al	2010	Glaser et al. 1998 & Brodowski et al. 2005	4 M TFA	105	4	65% HNO3	170	8	TMS (100 ul BSTA + TCMS, 100 ul pyridine)	Phthalic acid		GC-FID	GC	50 x 0.20 x 0.33	100 (2 min) --(20/min)-> 240 (7 min) --(30/min)-> 300 (15 min)	Chestnut wood	Castanea sativa	Fagaceae	Castanea	Hardwood	Ticino, Switzerland	2-8 mm	unknown	Pyrolysis furnace	700	600-700	650-750	600-800	High	5 (to 200 C), 0.833 (to max temp)	300	0	13	95.1		% C	3	352.531		g/kg OC	2.27	155.3	8	g/kg OC	3.4166		13.2005
23	3	Schneider et al	2010	Glaser et al. 1998 & Brodowski et al. 2005	4 M TFA	105	4	65% HNO3	170	8	TMS (100 ul BSTA + TCMS, 100 ul pyridine)	Phthalic acid		GC-FID	GC	50 x 0.20 x 0.33	100 (2 min) --(20/min)-> 240 (7 min) --(30/min)-> 300 (15 min)	Chestnut wood	Castanea sativa	Fagaceae	Castanea	Hardwood	Ticino, Switzerland	2-8 mm	unknown	Pyrolysis furnace	800	700-800	750-850	600-800	High	5 (to 200 C), 0.833 (to max temp)	300	0	13	96		% C	3	235.399		g/kg OC	2.27	103.7	8.2	g/kg OC	0		4.7702
24	3	Schneider et al	2010	Glaser et al. 1998 & Brodowski et al. 2005	4 M TFA	105	4	65% HNO3	170	8	TMS (100 ul BSTA + TCMS, 100 ul pyridine)	Phthalic acid		GC-FID	GC	50 x 0.20 x 0.33	100 (2 min) --(20/min)-> 240 (7 min) --(30/min)-> 300 (15 min)	Chestnut wood	Castanea sativa	Fagaceae	Castanea	Hardwood	Ticino, Switzerland	2-8 mm	unknown	Pyrolysis furnace	900	800-900	850-1000	800-1000	High	5 (to 200 C), 0.833 (to max temp)	300	0	13	96.5		% C	3	189.318		g/kg OC	2.27	83.4	2	g/kg OC	0		0
25	3	Schneider et al	2010	Glaser et al. 1998 & Brodowski et al. 2005	4 M TFA	105	4	65% HNO3	170	8	TMS (100 ul BSTA + TCMS, 100 ul pyridine)	Phthalic acid		GC-FID	GC	50 x 0.20 x 0.33	100 (2 min) --(20/min)-> 240 (7 min) --(30/min)-> 300 (15 min)	Chestnut wood	Castanea sativa	Fagaceae	Castanea	Hardwood	Ticino, Switzerland	2-8 mm	unknown	Pyrolysis furnace	1000	900-1000	850-1000	800-1000	High	5 (to 200 C), 0.833 (to max temp)	300	0	13	96.3		% C	3	194.539		g/kg OC	2.27	85.7	15.3	g/kg OC	0		0
26	4	Abiven et al	2011	Glaser et al. 1998, Brodowksi et al. 2005, Schneider et al. 2010	4 M TFA	105	4	65% HNO3	170	8	TMS?	?	?	GC-FID	GC	?	?	Chestnut wood	Castanea sativa	Fagaceae	Castanea	Hardwood	Ticino, Switzerland	40 x 5 x 5 cm	not dried	Pyrolysis furnace	450	400-500	350-450	400-600	Mid	--> 200 °C (300 K h−1) --> 450 °C (50 K h−1),	300	0	500	66.7	0.4	%	3	285.339		g/kg OC	2.27	125.7	8.1	g/kg OC	10.0937		37.6723
27	5	Schneider et al	2011	Dittmar 2008, this pub	n/a	n/a	n/a	65% HNO3	170	8	n/a	n/a		HPLC-DAD	LC	150 x 2.1 x 3	16	Chestnut wood	Castanea sativa	Fagaceae	Castanea	Hardwood	Ticino, Switzerland	2-8 mm	unknown	Pyrolysis furnace	200	100-200	150-250	0-200	Low	5 (to 200 C), 0.833 (to max temp)	300	0	13	50.3		% C	3	13.62		g/kg OC	2.27	6	0	g/kg OC	1.686		2.274
28	5	Schneider et al	2011	Dittmar 2008, this pub	n/a	n/a	n/a	65% HNO3	170	8	n/a	n/a		HPLC-DAD	LC	150 x 2.1 x 3	16	Chestnut wood	Castanea sativa	Fagaceae	Castanea	Hardwood	Ticino, Switzerland	2-8 mm	unknown	Pyrolysis furnace	250	200-300	150-250	200-400	Low	5 (to 200 C), 0.833 (to max temp)	300	0	13	54.3		% C	3	75.591		g/kg OC	2.27	33.3	0.3	g/kg OC	2.4309		11.6883
29	5	Schneider et al	2011	Dittmar 2008, this pub	n/a	n/a	n/a	65% HNO3	170	8	n/a	n/a		HPLC-DAD	LC	150 x 2.1 x 3	16	Chestnut wood	Castanea sativa	Fagaceae	Castanea	Hardwood	Ticino, Switzerland	2-8 mm	unknown	Pyrolysis furnace	275	200-300	250-350	200-400	Low	5 (to 200 C), 0.833 (to max temp)	300	0	13	64.1		% C	3	193.177		g/kg OC	2.27	85.1	0.6	g/kg OC	6.9782		27.3171
30	5	Schneider et al	2011	Dittmar 2008, this pub	n/a	n/a	n/a	65% HNO3	170	8	n/a	n/a		HPLC-DAD	LC	150 x 2.1 x 3	16	Chestnut wood	Castanea sativa	Fagaceae	Castanea	Hardwood	Ticino, Switzerland	2-8 mm	unknown	Pyrolysis furnace	300	200-300	250-350	200-400	Low	5 (to 200 C), 0.833 (to max temp)	300	0	13	69.5		% C	3	261.277		g/kg OC	2.27	115.1	0.8	g/kg OC	8.057		37.0622
31	5	Schneider et al	2011	Dittmar 2008, this pub	n/a	n/a	n/a	65% HNO3	170	8	n/a	n/a		HPLC-DAD	LC	150 x 2.1 x 3	16	Chestnut wood	Castanea sativa	Fagaceae	Castanea	Hardwood	Ticino, Switzerland	2-8 mm	unknown	Pyrolysis furnace	350	300-400	250-350	200-400	Mid	5 (to 200 C), 0.833 (to max temp)	300	0	13	73.4		% C	3	370.237		g/kg OC	2.27	163.1	1.2	g/kg OC	12.3956		50.8872
32	5	Schneider et al	2011	Dittmar 2008, this pub	n/a	n/a	n/a	65% HNO3	170	8	n/a	n/a		HPLC-DAD	LC	150 x 2.1 x 3	16	Chestnut wood	Castanea sativa	Fagaceae	Castanea	Hardwood	Ticino, Switzerland	2-8 mm	unknown	Pyrolysis furnace	400	300-400	350-450	200-400	Mid	5 (to 200 C), 0.833 (to max temp)	300	0	13	78.1		% C	3	451.049		g/kg OC	2.27	198.7	6.6	g/kg OC	15.6973		63.9814
33	5	Schneider et al	2011	Dittmar 2008, this pub	n/a	n/a	n/a	65% HNO3	170	8	n/a	n/a		HPLC-DAD	LC	150 x 2.1 x 3	16	Chestnut wood	Castanea sativa	Fagaceae	Castanea	Hardwood	Ticino, Switzerland	2-8 mm	unknown	Pyrolysis furnace	450	400-500	350-450	400-600	Mid	5 (to 200 C), 0.833 (to max temp)	300	0	13	68.2		% C	3	437.089		g/kg OC	2.27	192.55	1.7	g/kg OC	4.87151		66.5068
34	5	Schneider et al	2011	Dittmar 2008, this pub	n/a	n/a	n/a	65% HNO3	170	8	n/a	n/a		HPLC-DAD	LC	150 x 2.1 x 3	16	Chestnut wood	Castanea sativa	Fagaceae	Castanea	Hardwood	Ticino, Switzerland	2-8 mm	unknown	Pyrolysis furnace	500	400-500	450-550	400-600	Mid	5 (to 200 C), 0.833 (to max temp)	300	0	13	87.1		% C	3	474.203		g/kg OC	2.27	208.9	6.7	g/kg OC	14.2052		72.4883
35	5	Schneider et al	2011	Dittmar 2008, this pub	n/a	n/a	n/a	65% HNO3	170	8	n/a	n/a		HPLC-DAD	LC	150 x 2.1 x 3	16	Chestnut wood	Castanea sativa	Fagaceae	Castanea	Hardwood	Ticino, Switzerland	2-8 mm	unknown	Pyrolysis furnace	600	500-600	550-650	400-600	Mid	5 (to 200 C), 0.833 (to max temp)	300	0	13	93.8		% C	3	545.254		g/kg OC	2.27	240.2	1.8	g/kg OC	12.01		56.6872
36	5	Schneider et al	2011	Dittmar 2008, this pub	n/a	n/a	n/a	65% HNO3	170	8	n/a	n/a		HPLC-DAD	LC	150 x 2.1 x 3	16	Chestnut wood	Castanea sativa	Fagaceae	Castanea	Hardwood	Ticino, Switzerland	2-8 mm	unknown	Pyrolysis furnace	700	600-700	650-750	600-800	High	5 (to 200 C), 0.833 (to max temp)	300	0	13	95.1		% C	3	527.321		g/kg OC	2.27	232.3	5.2	g/kg OC	11.3827		29.9667
37	5	Schneider et al	2011	Dittmar 2008, this pub	n/a	n/a	n/a	65% HNO3	170	8	n/a	n/a		HPLC-DAD	LC	150 x 2.1 x 3	16	Chestnut wood	Castanea sativa	Fagaceae	Castanea	Hardwood	Ticino, Switzerland	2-8 mm	unknown	Pyrolysis furnace	800	700-800	750-850	600-800	High	5 (to 200 C), 0.833 (to max temp)	300	0	13	96		% C	3	530.953		g/kg OC	2.27	233.9	7.8	g/kg OC	14.2679		33.2138
38	5	Schneider et al	2011	Dittmar 2008, this pub	n/a	n/a	n/a	65% HNO3	170	8	n/a	n/a		HPLC-DAD	LC	150 x 2.1 x 3	16	Chestnut wood	Castanea sativa	Fagaceae	Castanea	Hardwood	Ticino, Switzerland	2-8 mm	unknown	Pyrolysis furnace	900	800-900	850-1000	800-1000	High	5 (to 200 C), 0.833 (to max temp)	300	0	13	96.5		% C	3	484.418		g/kg OC	2.27	213.4	2.1	g/kg OC	0		33.2904
39	5	Schneider et al	2011	Dittmar 2008, this pub	n/a	n/a	n/a	65% HNO3	170	8	n/a	n/a		HPLC-DAD	LC	150 x 2.1 x 3	16	Chestnut wood	Castanea sativa	Fagaceae	Castanea	Hardwood	Ticino, Switzerland	2-8 mm	unknown	Pyrolysis furnace	1000	900-1000	850-1000	800-1000	High	5 (to 200 C), 0.833 (to max temp)	300	0	13	96.3		% C	3	448.779		g/kg OC	2.27	197.7	9	g/kg OC	0		28.6665
40	5	Schneider et al	2011	Glaser et al. 1998, Brodowski et al. 2005, Schneider et al. 2010	4 M TFA	105	4	65% HNO3	170	8	TMS (100 ul BSTA + TCMS, 100 ul pyridine)	Phthalic acid		GC-FID	GC	50 x 0.20 x 0.33	100 (2 min) --(20/min)-> 240 (7 min) --(30/min)-> 300 (15 min)	Rice straw	Oryza sativa	Poaceae	Oryza	Grasses	Ticino, Switzerland	"cut pieces"	unknown	Pyrolysis furnace	200	100-200	150-250	0-200	Low	5 (to 200 C), 0.833 (to max temp)	300	0	13	86		% C	3	16.3894		g/kg OC	2.27	7.22	0.48	g/kg OC	0.993472		3.20496
41	5	Schneider et al	2011	Glaser et al. 1998, Brodowski et al. 2005, Schneider et al. 2010	4 M TFA	105	4	65% HNO3	170	8	TMS (100 ul BSTA + TCMS, 100 ul pyridine)	Phthalic acid		GC-FID	GC	50 x 0.20 x 0.33	100 (2 min) --(20/min)-> 240 (7 min) --(30/min)-> 300 (15 min)	Rice straw	Oryza sativa	Poaceae	Oryza	Grasses	Ticino, Switzerland	"cut pieces"	unknown	Pyrolysis furnace	250	200-300	150-250	200-400	Low	5 (to 200 C), 0.833 (to max temp)	300	0	13	62.8		% C	3	71.8909		g/kg OC	2.27	31.67	2.65	g/kg OC	2.5336		10.9863
42	5	Schneider et al	2011	Glaser et al. 1998, Brodowski et al. 2005, Schneider et al. 2010	4 M TFA	105	4	65% HNO3	170	8	TMS (100 ul BSTA + TCMS, 100 ul pyridine)	Phthalic acid		GC-FID	GC	50 x 0.20 x 0.33	100 (2 min) --(20/min)-> 240 (7 min) --(30/min)-> 300 (15 min)	Rice straw	Oryza sativa	Poaceae	Oryza	Grasses	Ticino, Switzerland	"cut pieces"	unknown	Pyrolysis furnace	275	200-300	250-350	200-400	Low	5 (to 200 C), 0.833 (to max temp)	300	0	13	49		% C	3	135.02		g/kg OC	2.27	59.48	1.15	g/kg OC	4.85357		17.3563
43	5	Schneider et al	2011	Glaser et al. 1998, Brodowski et al. 2005, Schneider et al. 2010	4 M TFA	105	4	65% HNO3	170	8	TMS (100 ul BSTA + TCMS, 100 ul pyridine)	Phthalic acid		GC-FID	GC	50 x 0.20 x 0.33	100 (2 min) --(20/min)-> 240 (7 min) --(30/min)-> 300 (15 min)	Rice straw	Oryza sativa	Poaceae	Oryza	Grasses	Ticino, Switzerland	"cut pieces"	unknown	Pyrolysis furnace	300	200-300	250-350	200-400	Low	5 (to 200 C), 0.833 (to max temp)	300	0	13	45.3		% C	3	147.119		g/kg OC	2.27	64.81	9.15	g/kg OC	7.03837		21.2577
44	5	Schneider et al	2011	Glaser et al. 1998, Brodowski et al. 2005, Schneider et al. 2010	4 M TFA	105	4	65% HNO3	170	8	TMS (100 ul BSTA + TCMS, 100 ul pyridine)	Phthalic acid		GC-FID	GC	50 x 0.20 x 0.33	100 (2 min) --(20/min)-> 240 (7 min) --(30/min)-> 300 (15 min)	Rice straw	Oryza sativa	Poaceae	Oryza	Grasses	Ticino, Switzerland	"cut pieces"	unknown	Pyrolysis furnace	350	300-400	250-350	200-400	Mid	5 (to 200 C), 0.833 (to max temp)	300	0	13	39.4		% C	3	227.908		g/kg OC	2.27	100.4	1.73	g/kg OC	7.30912		29.3268
45	5	Schneider et al	2011	Glaser et al. 1998, Brodowski et al. 2005, Schneider et al. 2010	4 M TFA	105	4	65% HNO3	170	8	TMS (100 ul BSTA + TCMS, 100 ul pyridine)	Phthalic acid		GC-FID	GC	50 x 0.20 x 0.33	100 (2 min) --(20/min)-> 240 (7 min) --(30/min)-> 300 (15 min)	Rice straw	Oryza sativa	Poaceae	Oryza	Grasses	Ticino, Switzerland	"cut pieces"	unknown	Pyrolysis furnace	400	300-400	350-450	200-400	Mid	5 (to 200 C), 0.833 (to max temp)	300	0	13	35		% C	3	248.043		g/kg OC	2.27	109.27	1.38	g/kg OC	8.71975		33.2727
46	5	Schneider et al	2011	Glaser et al. 1998, Brodowski et al. 2005, Schneider et al. 2010	4 M TFA	105	4	65% HNO3	170	8	TMS (100 ul BSTA + TCMS, 100 ul pyridine)	Phthalic acid		GC-FID	GC	50 x 0.20 x 0.33	100 (2 min) --(20/min)-> 240 (7 min) --(30/min)-> 300 (15 min)	Rice straw	Oryza sativa	Poaceae	Oryza	Grasses	Ticino, Switzerland	"cut pieces"	unknown	Pyrolysis furnace	450	400-500	350-450	400-600	Mid	5 (to 200 C), 0.833 (to max temp)	300	0	13	58.63		% C	3	264.228		g/kg OC	2.27	116.4	7.5	g/kg OC	6.84432		30.683
47	5	Schneider et al	2011	Glaser et al. 1998, Brodowski et al. 2005, Schneider et al. 2010	4 M TFA	105	4	65% HNO3	170	8	TMS (100 ul BSTA + TCMS, 100 ul pyridine)	Phthalic acid		GC-FID	GC	50 x 0.20 x 0.33	100 (2 min) --(20/min)-> 240 (7 min) --(30/min)-> 300 (15 min)	Rice straw	Oryza sativa	Poaceae	Oryza	Grasses	Ticino, Switzerland	"cut pieces"	unknown	Pyrolysis furnace	500	400-500	450-550	400-600	Mid	5 (to 200 C), 0.833 (to max temp)	300	0	13	32.2		% C	3	291.105		g/kg OC	2.27	128.24	3.61	g/kg OC	5.29631		24.1861
48	5	Schneider et al	2011	Glaser et al. 1998, Brodowski et al. 2005, Schneider et al. 2010	4 M TFA	105	4	65% HNO3	170	8	TMS (100 ul BSTA + TCMS, 100 ul pyridine)	Phthalic acid		GC-FID	GC	50 x 0.20 x 0.33	100 (2 min) --(20/min)-> 240 (7 min) --(30/min)-> 300 (15 min)	Rice straw	Oryza sativa	Poaceae	Oryza	Grasses	Ticino, Switzerland	"cut pieces"	unknown	Pyrolysis furnace	600	500-600	550-650	400-600	Mid	5 (to 200 C), 0.833 (to max temp)	300	0	13	33		% C	3	324.133		g/kg OC	2.27	142.79	7.62	g/kg OC	3.96956		18.3628
49	5	Schneider et al	2011	Glaser et al. 1998, Brodowski et al. 2005, Schneider et al. 2010	4 M TFA	105	4	65% HNO3	170	8	TMS (100 ul BSTA + TCMS, 100 ul pyridine)	Phthalic acid		GC-FID	GC	50 x 0.20 x 0.33	100 (2 min) --(20/min)-> 240 (7 min) --(30/min)-> 300 (15 min)	Rice straw	Oryza sativa	Poaceae	Oryza	Grasses	Ticino, Switzerland	"cut pieces"	unknown	Pyrolysis furnace	700	600-700	650-750	600-800	High	5 (to 200 C), 0.833 (to max temp)	300	0	13	27.9		% C	3	285.362		g/kg OC	2.27	125.71	2.79	g/kg OC	2.16221		10.4339
50	5	Schneider et al	2011	Glaser et al. 1998, Brodowski et al. 2005, Schneider et al. 2010	4 M TFA	105	4	65% HNO3	170	8	TMS (100 ul BSTA + TCMS, 100 ul pyridine)	Phthalic acid		GC-FID	GC	50 x 0.20 x 0.33	100 (2 min) --(20/min)-> 240 (7 min) --(30/min)-> 300 (15 min)	Rice straw	Oryza sativa	Poaceae	Oryza	Grasses	Ticino, Switzerland	"cut pieces"	unknown	Pyrolysis furnace	800	700-800	750-850	600-800	High	5 (to 200 C), 0.833 (to max temp)	300	0	13	27.1		% C	3	271.923		g/kg OC	2.27	119.79	8.14	g/kg OC	0		4.68379
51	5	Schneider et al	2011	Glaser et al. 1998, Brodowski et al. 2005, Schneider et al. 2011	4 M TFA	105	4	65% HNO3	170	8	TMS (100 ul BSTA + TCMS, 100 ul pyridine)	Phthalic acid		GC-FID	GC	50 x 0.20 x 0.33	100 (2 min) --(20/min)-> 240 (7 min) --(30/min)-> 300 (15 min)	Rice straw	Oryza sativa	Poaceae	Oryza	Grasses	Ticino, Switzerland	"cut pieces"	unknown	Pyrolysis furnace	900	800-900	850-1000	800-1000	High	5 (to 200 C), 0.833 (to max temp)	300	0	13	23.8		% C	3	276.463		g/kg OC	2.27	121.79	3.77	g/kg OC	0		1.53455
52	5	Schneider et al	2011	Glaser et al. 1998, Brodowski et al. 2005, Schneider et al. 2012	4 M TFA	105	4	65% HNO3	170	8	TMS (100 ul BSTA + TCMS, 100 ul pyridine)	Phthalic acid		GC-FID	GC	50 x 0.20 x 0.33	100 (2 min) --(20/min)-> 240 (7 min) --(30/min)-> 300 (15 min)	Rice straw	Oryza sativa	Poaceae	Oryza	Grasses	Ticino, Switzerland	"cut pieces"	unknown	Pyrolysis furnace	1000	900-1000	850-1000	800-1000	High	5 (to 200 C), 0.833 (to max temp)	300	0	13	21.9		% C	3	259.438		g/kg OC	2.27	114.29	5.17	g/kg OC	0		0.605737
53	5	Schneider et al	2011	Dittmar 2008, this pub	n/a	n/a	n/a	65% HNO3	170	8	n/a	n/a		HPLC-DAD	LC	150 x 2.1 x 3	16	Rice straw	Oryza sativa	Poaceae	Oryza	Grasses	Ticino, Switzerland	"cut pieces"	unknown	Pyrolysis furnace	200	100-200	150-250	0-200	Low	5 (to 200 C), 0.833 (to max temp)	300	0	13	86		% C	3	18.387		g/kg OC	2.27	8.1	0.17	g/kg OC	1.87434		3.05775
54	5	Schneider et al	2011	Dittmar 2008, this pub	n/a	n/a	n/a	65% HNO3	170	8	n/a	n/a		HPLC-DAD	LC	150 x 2.1 x 3	16	Rice straw	Oryza sativa	Poaceae	Oryza	Grasses	Ticino, Switzerland	"cut pieces"	unknown	Pyrolysis furnace	250	200-300	150-250	200-400	Low	5 (to 200 C), 0.833 (to max temp)	300	0	13	62.8		% C	3	103.013		g/kg OC	2.27	45.38	0.8	g/kg OC	3.1766		17.4259
55	5	Schneider et al	2011	Dittmar 2008, this pub	n/a	n/a	n/a	65% HNO3	170	8	n/a	n/a		HPLC-DAD	LC	150 x 2.1 x 3	16	Rice straw	Oryza sativa	Poaceae	Oryza	Grasses	Ticino, Switzerland	"cut pieces"	unknown	Pyrolysis furnace	275	200-300	250-350	200-400	Low	5 (to 200 C), 0.833 (to max temp)	300	0	13	49		% C	3	181.214		g/kg OC	2.27	79.83	0.38	g/kg OC	4.4146		30.7904
56	5	Schneider et al	2011	Dittmar 2008, this pub	n/a	n/a	n/a	65% HNO3	170	8	n/a	n/a		HPLC-DAD	LC	150 x 2.1 x 3	16	Rice straw	Oryza sativa	Poaceae	Oryza	Grasses	Ticino, Switzerland	"cut pieces"	unknown	Pyrolysis furnace	300	200-300	250-350	200-400	Low	5 (to 200 C), 0.833 (to max temp)	300	0	13	45.3		% C	3	243.594		g/kg OC	2.27	107.31	1.36	g/kg OC	5.06503		41.4968
57	5	Schneider et al	2011	Dittmar 2008, this pub	n/a	n/a	n/a	65% HNO3	170	8	n/a	n/a		HPLC-DAD	LC	150 x 2.1 x 3	16	Rice straw	Oryza sativa	Poaceae	Oryza	Grasses	Ticino, Switzerland	"cut pieces"	unknown	Pyrolysis furnace	350	300-400	250-350	200-400	Mid	5 (to 200 C), 0.833 (to max temp)	300	0	13	39.4		% C	3	333.281		g/kg OC	2.27	146.82	2.32	g/kg OC	6.22517		58.4344
58	5	Schneider et al	2011	Dittmar 2008, this pub	n/a	n/a	n/a	65% HNO3	170	8	n/a	n/a		HPLC-DAD	LC	150 x 2.1 x 3	16	Rice straw	Oryza sativa	Poaceae	Oryza	Grasses	Ticino, Switzerland	"cut pieces"	unknown	Pyrolysis furnace	400	300-400	350-450	200-400	Mid	5 (to 200 C), 0.833 (to max temp)	300	0	13	35		% C	3	404.264		g/kg OC	2.27	178.09	1.89	g/kg OC	6.55371		75.8841
59	5	Schneider et al	2011	Dittmar 2008, this pub	n/a	n/a	n/a	65% HNO3	170	8	n/a	n/a		HPLC-DAD	LC	150 x 2.1 x 3	16	Rice straw	Oryza sativa	Poaceae	Oryza	Grasses	Ticino, Switzerland	"cut pieces"	unknown	Pyrolysis furnace	450	400-500	350-450	400-600	Mid	5 (to 200 C), 0.833 (to max temp)	300	0	13	58.63		% C	3	375.14		g/kg OC	2.27	165.26	0.44	g/kg OC	6.84176		69.0456
60	5	Schneider et al	2011	Dittmar 2008, this pub	n/a	n/a	n/a	65% HNO3	170	8	n/a	n/a		HPLC-DAD	LC	150 x 2.1 x 3	16	Rice straw	Oryza sativa	Poaceae	Oryza	Grasses	Ticino, Switzerland	"cut pieces"	unknown	Pyrolysis furnace	500	400-500	450-550	400-600	Mid	5 (to 200 C), 0.833 (to max temp)	300	0	13	32.2		% C	3	464.646		g/kg OC	2.27	204.69	1.32	g/kg OC	8.12619		72.1532
61	5	Schneider et al	2011	Dittmar 2008, this pub	n/a	n/a	n/a	65% HNO3	170	8	n/a	n/a		HPLC-DAD	LC	150 x 2.1 x 3	16	Rice straw	Oryza sativa	Poaceae	Oryza	Grasses	Ticino, Switzerland	"cut pieces"	unknown	Pyrolysis furnace	600	500-600	550-650	400-600	Mid	5 (to 200 C), 0.833 (to max temp)	300	0	13	33		% C	3	481.876		g/kg OC	2.27	212.28	0.75	g/kg OC	4.33051		41.0125
62	5	Schneider et al	2011	Dittmar 2008, this pub	n/a	n/a	n/a	65% HNO3	170	8	n/a	n/a		HPLC-DAD	LC	150 x 2.1 x 3	16	Rice straw	Oryza sativa	Poaceae	Oryza	Grasses	Ticino, Switzerland	"cut pieces"	unknown	Pyrolysis furnace	700	600-700	650-750	600-800	High	5 (to 200 C), 0.833 (to max temp)	300	0	13	27.9		% C	3	447.757		g/kg OC	2.27	197.25	4.22	g/kg OC	3.58995		24.6365
63	5	Schneider et al	2011	Dittmar 2008, this pub	n/a	n/a	n/a	65% HNO3	170	8	n/a	n/a		HPLC-DAD	LC	150 x 2.1 x 3	16	Rice straw	Oryza sativa	Poaceae	Oryza	Grasses	Ticino, Switzerland	"cut pieces"	unknown	Pyrolysis furnace	800	700-800	750-850	600-800	High	5 (to 200 C), 0.833 (to max temp)	300	0	13	27.1		% C	3	427.396		g/kg OC	2.27	188.28	3.64	g/kg OC	5.1777		18.2443
64	5	Schneider et al	2011	Dittmar 2008, this pub	n/a	n/a	n/a	65% HNO3	170	8	n/a	n/a		HPLC-DAD	LC	150 x 2.1 x 3	16	Rice straw	Oryza sativa	Poaceae	Oryza	Grasses	Ticino, Switzerland	"cut pieces"	unknown	Pyrolysis furnace	900	800-900	850-1000	800-1000	High	5 (to 200 C), 0.833 (to max temp)	300	0	13	23.8		% C	3	391.575		g/kg OC	2.27	172.5	1.72	g/kg OC	4.67475		14.8522
65	5	Schneider et al	2011	Dittmar 2008, this pub	n/a	n/a	n/a	65% HNO3	170	8	n/a	n/a		HPLC-DAD	LC	150 x 2.1 x 3	16	Rice straw	Oryza sativa	Poaceae	Oryza	Grasses	Ticino, Switzerland	"cut pieces"	unknown	Pyrolysis furnace	1000	900-1000	850-1000	800-1000	High	5 (to 200 C), 0.833 (to max temp)	300	0	13	21.9		% C	3	359.228		g/kg OC	2.27	158.25	5.3	g/kg OC	0		12.4543
66	6	Ziolkowski et al	2010	Glaser et al. 1998, Brodowski et al. 2005, Ziolkowski 2009	4 M TFA	104	4	65% HNO3	180	4	Trimethylsilyl diazomethane	Biphenyl dicarboxylic acid		GC-FID	GC	30 x 0.53 x 1.5	100 (1 min) --(25/min)-> 250 --(5/min)-> 280 (10 min)	Chestnut wood	Castanea sativa	Fagaceae	Castanea	Hardwood	Ticino, Switzerland	40 x 5 x 5 cm	not dried	Pyrolysis furnace	450	400-500	350-450	400-600	Mid	--> 200 °C (300 K h−1) --> 450 °C (50 K h−1),	300	0	500	74.44		% OC	?	287.199		g/kg OC	2.27	126.519		g/kg OC	16.9447		108.303
67	6	Ziolkowski et al	2010	Glaser et al. 1998, Brodowski et al. 2005, Ziolkowski 2010	4 M TFA	104	4	65% HNO4	180	4	Trimethylsilyl diazomethane	Biphenyl dicarboxylic acid		GC-FID	GC	30 x 0.53 x 1.5	100 (1 min) --(25/min)-> 250 --(5/min)-> 280 (10 min)	Rice straw	Oryza sativa	Poaceae	Oryza	Grasses	Ticino, Switzerland	"bundled"	not dried	Pyrolysis furnace	450	400-500	350-450	400-600	Mid	--> 200 °C (300 K h−1) --> 450 °C (50 K h−1),	300	0	500	59.14		% OC	?
68	7	Wolf et al	2013	Brodowski et al. 2005	4 M TFA	105	4	65% HNO3	170	8	TMS	Citric acid	Biphenyl dicarboxylic acid	GC-FID	GC	30 x 0.25 x 0.25	100 (2 min) --(20/min)-> 240 (7 min) --(30/min)-> 300 (10 min)	Whitethorn wood	Crataegus ?	Rosaceae	Crataegus	Hardwood	Rengen, Germany	5-10 cm long	40	Split tube furnace	600	500-600	550-650	400-600	Mid	5	60	20.5	3.6	84.175	0.671751	% OC	2	566.417		g/kg OC	2.27	249.523		g/kg OC	14.6464	1.6	52.2886
69	7	Wolf et al	2013	Brodowski et al. 2005	4 M TFA	105	4	65% HNO3	170	8	TMS	Citric acid	Biphenyl dicarboxylic acid	GC-FID	GC	30 x 0.25 x 0.25	100 (2 min) --(20/min)-> 240 (7 min) --(30/min)-> 300 (10 min)	Whitethorn wood	Crataegus ?	Rosaceae	Crataegus	Hardwood	Rengen, Germany	5-10 cm long	40	Split tube furnace	600	500-600	550-650	400-600	Mid	5	120	20.5	3.6	84.695	0.813173	% OC	2	528.04		g/kg OC	2.27	232.617		g/kg OC	9.92588	2.2	39.8324
70	7	Wolf et al	2013	Brodowski et al. 2005	4 M TFA	105	4	65% HNO3	170	8	TMS	Citric acid	Biphenyl dicarboxylic acid	GC-FID	GC	30 x 0.25 x 0.25	100 (2 min) --(20/min)-> 240 (7 min) --(30/min)-> 300 (10 min)	Whitethorn wood	Crataegus ?	Rosaceae	Crataegus	Hardwood	Rengen, Germany	5-10 cm long	40	Split tube furnace	600	500-600	550-650	400-600	Mid	5	180	20.5	3.6	87.53	0.19799	% OC	2	521.827		g/kg OC	2.27	229.88		g/kg OC	11.2292	2.4	43.4864
71	7	Wolf et al	2013	Brodowski et al. 2005	4 M TFA	105	4	65% HNO3	170	8	TMS	Citric acid	Biphenyl dicarboxylic acid	GC-FID	GC	30 x 0.25 x 0.25	100 (2 min) --(20/min)-> 240 (7 min) --(30/min)-> 300 (10 min)	Whitethorn wood	Crataegus ?	Rosaceae	Crataegus	Hardwood	Rengen, Germany	5-10 cm long	40	Split tube furnace	600	500-600	550-650	400-600	Mid	5	240	20.5	3.6	79.465	1.35057	% OC	2	575.563		g/kg OC	2.27	253.552		g/kg OC	8.68062	0	35.7994
72	7	Wolf et al	2013	Brodowski et al. 2005	4 M TFA	105	4	65% HNO3	170	8	TMS	Citric acid	Biphenyl dicarboxylic acid	GC-FID	GC	30 x 0.25 x 0.25	100 (2 min) --(20/min)-> 240 (7 min) --(30/min)-> 300 (10 min)	Beech wood	Fagus	Fagaceae	Fagus	Hardwood		5-10 cm long	40	Split tube furnace	600	500-600	550-650	400-600	Mid	5	60	20.5	3.6	86.23	0.226274	% OC	2	503.622		g/kg OC	2.27	221.86		g/kg OC	10.885	1.3	43.7625
73	7	Wolf et al	2013	Brodowski et al. 2005	4 M TFA	105	4	65% HNO3	170	8	TMS	Citric acid	Biphenyl dicarboxylic acid	GC-FID	GC	30 x 0.25 x 0.25	100 (2 min) --(20/min)-> 240 (7 min) --(30/min)-> 300 (10 min)	Beech wood	Fagus	Fagaceae	Fagus	Hardwood		5-10 cm long	40	Split tube furnace	600	500-600	550-650	400-600	Mid	5	120	20.5	3.6	85.775	0.120208	% OC	2	499.076		g/kg OC	2.27	219.857		g/kg OC	9.73094	0.1	39.3634
74	7	Wolf et al	2013	Brodowski et al. 2005	4 M TFA	105	4	65% HNO3	170	8	TMS	Citric acid	Biphenyl dicarboxylic acid	GC-FID	GC	30 x 0.25 x 0.25	100 (2 min) --(20/min)-> 240 (7 min) --(30/min)-> 300 (10 min)	Beech wood	Fagus	Fagaceae	Fagus	Hardwood		5-10 cm long	40	Split tube furnace	600	500-600	550-650	400-600	Mid	5	180	20.5	3.6	87.215	0.72832	% OC	2	610.466		g/kg OC	2.27	268.928		g/kg OC	9.39387	1	40.7728
75	7	Wolf et al	2013	Brodowski et al. 2005	4 M TFA	105	4	65% HNO3	170	8	TMS	Citric acid	Biphenyl dicarboxylic acid	GC-FID	GC	30 x 0.25 x 0.25	100 (2 min) --(20/min)-> 240 (7 min) --(30/min)-> 300 (10 min)	Beech wood	Fagus	Fagaceae	Fagus	Hardwood		5-10 cm long	40	Split tube furnace	600	500-600	550-650	400-600	Mid	5	240	20.5	3.6	87.015	0.855599	% OC	2	589.174		g/kg OC	2.27	259.548		g/kg OC	8.12355	0.7	36.7483
76	7	Wolf et al	2013	Brodowski et al. 2005	4 M TFA	105	4	65% HNO3	170	8	TMS	Citric acid	Biphenyl dicarboxylic acid	GC-FID	GC	30 x 0.25 x 0.25	100 (2 min) --(20/min)-> 240 (7 min) --(30/min)-> 300 (10 min)	Apple wood	Malus	Rosaceae	Malus	Hardwood	Rengen, Germany	5-10 cm long	40	Split tube furnace	400	300-400	350-450	200-400	Mid	5	30	20.5	3.6	71.2	0.46669	% OC	2	360.152		g/kg OC	2.27	158.657		g/kg OC	10.623	1.3	41.5582
77	7	Wolf et al	2013	Brodowski et al. 2005	4 M TFA	105	4	65% HNO3	170	8	TMS	Citric acid	Biphenyl dicarboxylic acid	GC-FID	GC	30 x 0.25 x 0.25	100 (2 min) --(20/min)-> 240 (7 min) --(30/min)-> 300 (10 min)	Apple wood	Malus	Rosaceae	Malus	Hardwood	Rengen, Germany	5-10 cm long	40	Split tube furnace	400	300-400	350-450	200-400	Mid	5	60	20.5	3.6	70.59	0.240416	% OC	2	355.532		g/kg OC	2.27	156.622		g/kg OC	12.7433	0.1	45.7087
78	7	Wolf et al	2013	Brodowski et al. 2005	4 M TFA	105	4	65% HNO3	170	8	TMS	Citric acid	Biphenyl dicarboxylic acid	GC-FID	GC	30 x 0.25 x 0.25	100 (2 min) --(20/min)-> 240 (7 min) --(30/min)-> 300 (10 min)	Apple wood	Malus	Rosaceae	Malus	Hardwood	Rengen, Germany	5-10 cm long	40	Split tube furnace	400	300-400	350-450	200-400	Mid	5	120	20.5	3.6	74.35	0.0282843	% OC	2	395.361		g/kg OC	2.27	174.168		g/kg OC	13.0403	0.9	52.8587
79	7	Wolf et al	2013	Brodowski et al. 2005	4 M TFA	105	4	65% HNO3	170	8	TMS	Citric acid	Biphenyl dicarboxylic acid	GC-FID	GC	30 x 0.25 x 0.25	100 (2 min) --(20/min)-> 240 (7 min) --(30/min)-> 300 (10 min)	Apple wood	Malus	Rosaceae	Malus	Hardwood	Rengen, Germany	5-10 cm long	40	Split tube furnace	400	300-400	350-450	200-400	Mid	10	180	20.5	3.6	70.41	0.0424264	% OC	2	356.067		g/kg OC	2.27	156.858		g/kg OC	11.2024	0.5	42.8668
80	7	Wolf et al	2013	Brodowski et al. 2005	4 M TFA	105	4	65% HNO3	170	8	TMS	Citric acid	Biphenyl dicarboxylic acid	GC-FID	GC	30 x 0.25 x 0.25	100 (2 min) --(20/min)-> 240 (7 min) --(30/min)-> 300 (10 min)	Apple wood	Malus	Rosaceae	Malus	Hardwood	Rengen, Germany	5-10 cm long	40	Split tube furnace	400	300-400	350-450	200-400	Mid	5	240	20.5	3.6	73.55	0.254558	% OC	2	322.203		g/kg OC	2.27	141.94		g/kg OC	10.6546	0.5	43.8024
81	7	Wolf et al	2013	Brodowski et al. 2005	4 M TFA	105	4	65% HNO3	170	8	TMS	Citric acid	Biphenyl dicarboxylic acid	GC-FID	GC	30 x 0.25 x 0.25	100 (2 min) --(20/min)-> 240 (7 min) --(30/min)-> 300 (10 min)	Apple wood	Malus	Rosaceae	Malus	Hardwood	Rengen, Germany	5-10 cm long	40	Split tube furnace	400	300-400	350-450	200-400	Mid	5	720	20.5	3.6	77.28	0.608112	% OC	2	374.177		g/kg OC	2.27	164.836		g/kg OC	16.2302	0.7	52.7147
82	7	Wolf et al	2013	Brodowski et al. 2005	4 M TFA	105	4	65% HNO3	170	8	TMS	Citric acid	Biphenyl dicarboxylic acid	GC-FID	GC	30 x 0.25 x 0.25	100 (2 min) --(20/min)-> 240 (7 min) --(30/min)-> 300 (10 min)	Beech wood	Fagus	Fagaceae	Fagus	Hardwood	unknown	5-10 cm long	40	Split tube furnace	400	300-400	350-450	200-400	Mid	5	30	20.5	3.6	73.835	1.06773	% OC	2	487.867		g/kg OC	2.27	214.919		g/kg OC	13.5434	1.6	57.2805
83	7	Wolf et al	2013	Brodowski et al. 2005	4 M TFA	105	4	65% HNO3	170	8	TMS	Citric acid	Biphenyl dicarboxylic acid	GC-FID	GC	30 x 0.25 x 0.25	100 (2 min) --(20/min)-> 240 (7 min) --(30/min)-> 300 (10 min)	Beech wood	Fagus	Fagaceae	Fagus	Hardwood	unknown	5-10 cm long	40	Split tube furnace	400	300-400	350-450	200-400	Mid	5	60	20.5	3.6	75.03	1.27279	% OC	2	461.41		g/kg OC	2.27	203.264		g/kg OC	12.7484	0.6	54.9174
84	7	Wolf et al	2013	Brodowski et al. 2005	4 M TFA	105	4	65% HNO3	170	8	TMS	Citric acid	Biphenyl dicarboxylic acid	GC-FID	GC	30 x 0.25 x 0.25	100 (2 min) --(20/min)-> 240 (7 min) --(30/min)-> 300 (10 min)	Beech wood	Fagus	Fagaceae	Fagus	Hardwood	unknown	5-10 cm long	40	Split tube furnace	400	300-400	350-450	200-400	Mid	5	120	20.5	3.6	78.065	1.29401	% OC	2	426.719		g/kg OC	2.27	187.982		g/kg OC	10.2426	3.1	45.248
85	7	Wolf et al	2013	Brodowski et al. 2005	4 M TFA	105	4	65% HNO3	170	8	TMS	Citric acid	Biphenyl dicarboxylic acid	GC-FID	GC	30 x 0.25 x 0.25	100 (2 min) --(20/min)-> 240 (7 min) --(30/min)-> 300 (10 min)	Beech wood	Fagus	Fagaceae	Fagus	Hardwood	unknown	5-10 cm long	40	Split tube furnace	400	300-400	350-450	200-400	Mid	5	180	20.5	3.6	76.45	0.183848	% OC	2	460.73		g/kg OC	2.27	202.965		g/kg OC	13.8877	0.8	57.6874
86	7	Wolf et al	2013	Brodowski et al. 2005	4 M TFA	105	4	65% HNO3	170	8	TMS	Citric acid	Biphenyl dicarboxylic acid	GC-FID	GC	30 x 0.25 x 0.25	100 (2 min) --(20/min)-> 240 (7 min) --(30/min)-> 300 (10 min)	Beech wood	Fagus	Fagaceae	Fagus	Hardwood	unknown	5-10 cm long	40	Split tube furnace	400	300-400	350-450	200-400	Mid	5	240	20.5	3.6	73.52	0.692965	% OC	2	480		g/kg OC	2.27	211.454		g/kg OC	14.692	1.2	59.1527
87	7	Wolf et al	2013	Brodowski et al. 2005	4 M TFA	105	4	65% HNO3	170	8	TMS	Citric acid	Biphenyl dicarboxylic acid	GC-FID	GC	30 x 0.25 x 0.25	100 (2 min) --(20/min)-> 240 (7 min) --(30/min)-> 300 (10 min)	Einkorn grass	Triticum monococcum	Poaceae	Triticum	Grasses	Gatersleben, Germany	20 cm long, <7cm diameter	40	Split tube furnace	300	200-300	250-350	200-400	Low	5	60	20.5	3.6	56.305	0.502046	% OC	2	347.015		g/kg OC	2.27	152.87		g/kg OC	14.6939	0.6	49.1045
88	7	Wolf et al	2013	Brodowski et al. 2005	4 M TFA	105	4	65% HNO3	170	8	TMS	Citric acid	Biphenyl dicarboxylic acid	GC-FID	GC	30 x 0.25 x 0.25	100 (2 min) --(20/min)-> 240 (7 min) --(30/min)-> 300 (10 min)	Einkorn grass	Triticum monococcum	Poaceae	Triticum	Grasses	Gatersleben, Germany	20 cm long, <7cm diameter	40	Split tube furnace	300	200-300	250-350	200-400	Low	5	120	20.5	3.6	45.41	0.0989949	% OC	2	403.122		g/kg OC	2.27	177.587		g/kg OC	22.0864	1.5	60.7032
89	7	Wolf et al	2013	Brodowski et al. 2005	4 M TFA	105	4	65% HNO3	170	8	TMS	Citric acid	Biphenyl dicarboxylic acid	GC-FID	GC	30 x 0.25 x 0.25	100 (2 min) --(20/min)-> 240 (7 min) --(30/min)-> 300 (10 min)	Einkorn grass	Triticum monococcum	Poaceae	Triticum	Grasses	Gatersleben, Germany	20 cm long, <7cm diameter	40	Split tube furnace	300	200-300	250-350	200-400	Low	5	180	20.5	3.6	52.15	0.169706	% OC	2	360.741		g/kg OC	2.27	158.917		g/kg OC	24.0017	1.8	56.9961
90	7	Wolf et al	2013	Brodowski et al. 2005	4 M TFA	105	4	65% HNO3	170	8	TMS	Citric acid	Biphenyl dicarboxylic acid	GC-FID	GC	30 x 0.25 x 0.25	100 (2 min) --(20/min)-> 240 (7 min) --(30/min)-> 300 (10 min)	Einkorn grass	Triticum monococcum	Poaceae	Triticum	Grasses	Gatersleben, Germany	20 cm long, <7cm diameter	40	Split tube furnace	300	200-300	250-350	200-400	Low	5	240	20.5	3.6	45.82	0.325269	% OC	2	337.241		g/kg OC	2.27	148.564		g/kg OC	26.3467	1.4	56.0154
91	7	Wolf et al	2013	Brodowski et al. 2005	4 M TFA	105	4	65% HNO3	170	8	TMS	Citric acid	Biphenyl dicarboxylic acid	GC-FID	GC	30 x 0.25 x 0.25	100 (2 min) --(20/min)-> 240 (7 min) --(30/min)-> 300 (10 min)	Einkorn grass	Triticum monococcum	Poaceae	Triticum	Grasses	Gatersleben, Germany	20 cm long, <7cm diameter	40	Split tube furnace	300	200-300	250-350	200-400	Low	5	720	20.5	3.6	34.58	0.579828	% OC	2	410.027		g/kg OC	2.27	180.629		g/kg OC	33.911	5.5	69.1435
92	7	Wolf et al	2013	Brodowski et al. 2005	4 M TFA	105	4	65% HNO3	170	8	TMS	Citric acid	Biphenyl dicarboxylic acid	GC-FID	GC	30 x 0.25 x 0.25	100 (2 min) --(20/min)-> 240 (7 min) --(30/min)-> 300 (10 min)	Emmer grass	Triticum dicoccon	Poaceae	Triticum	Grasses	Gatersleben, Germany	20 cm long, <7cm diameter	40	Split tube furnace	300	200-300	250-350	200-400	Low	5	30	20.5	3.6	48.23	1.259	% OC	2	325.381		g/kg OC	2.27	143.339		g/kg OC	13.7803	2.3	48.11
93	7	Wolf et al	2013	Brodowski et al. 2005	4 M TFA	105	4	65% HNO3	170	8	TMS	Citric acid	Biphenyl dicarboxylic acid	GC-FID	GC	30 x 0.25 x 0.25	100 (2 min) --(20/min)-> 240 (7 min) --(30/min)-> 300 (10 min)	Emmer grass	Triticum dicoccon	Poaceae	Triticum	Grasses	Gatersleben, Germany	20 cm long, <7cm diameter	40	Split tube furnace	300	200-300	250-350	200-400	Low	5	60	20.5	3.6	41.16	0.282843	% OC	2	359.876		g/kg OC	2.27	158.536		g/kg OC	16.4063	0.5	52.7502
94	7	Wolf et al	2013	Brodowski et al. 2005	4 M TFA	105	4	65% HNO3	170	8	TMS	Citric acid	Biphenyl dicarboxylic acid	GC-FID	GC	30 x 0.25 x 0.25	100 (2 min) --(20/min)-> 240 (7 min) --(30/min)-> 300 (10 min)	Emmer grass	Triticum dicoccon	Poaceae	Triticum	Grasses	Gatersleben, Germany	20 cm long, <7cm diameter	40	Split tube furnace	300	200-300	250-350	200-400	Low	5	120	20.5	3.6	57.955	0.26163	% OC	2	338.119		g/kg OC	2.27	148.951		g/kg OC	14.1526	0.3	45.6877
95	7	Wolf et al	2013	Brodowski et al. 2005	4 M TFA	105	4	65% HNO3	170	8	TMS	Citric acid	Biphenyl dicarboxylic acid	GC-FID	GC	30 x 0.25 x 0.25	100 (2 min) --(20/min)-> 240 (7 min) --(30/min)-> 300 (10 min)	Emmer grass	Triticum dicoccon	Poaceae	Triticum	Grasses	Gatersleben, Germany	20 cm long, <7cm diameter	40	Split tube furnace	300	200-300	250-350	200-400	Low	5	180	20.5	3.6	57.91	0.367696	% OC	2	313.092		g/kg OC	2.27	137.926		g/kg OC	13.4987	0.1	43.5947
96	7	Wolf et al	2013	Brodowski et al. 2005	4 M TFA	105	4	65% HNO3	170	8	TMS	Citric acid	Biphenyl dicarboxylic acid	GC-FID	GC	30 x 0.25 x 0.25	100 (2 min) --(20/min)-> 240 (7 min) --(30/min)-> 300 (10 min)	Emmer grass	Triticum dicoccon	Poaceae	Triticum	Grasses	Gatersleben, Germany	20 cm long, <7cm diameter	40	Split tube furnace	300	200-300	250-350	200-400	Low	5	240	20.5	3.6	41.965	0.388909	% OC	2	332.586		g/kg OC	2.27	146.514		g/kg OC	17.8752	3.1	51.9927
97	7	Wolf et al	2013	Brodowski et al. 2005	4 M TFA	105	4	65% HNO3	170	8	TMS	Citric acid	Biphenyl dicarboxylic acid	GC-FID	GC	30 x 0.25 x 0.25	100 (2 min) --(20/min)-> 240 (7 min) --(30/min)-> 300 (10 min)	Emmer grass	Triticum dicoccon	Poaceae	Triticum	Grasses	Gatersleben, Germany	20 cm long, <7cm diameter	40	Split tube furnace	300	200-300	250-350	200-400	Low	5	720	20.5	3.6	33.315	0.33234	% OC	2	351.676		g/kg OC	2.27	154.923		g/kg OC	20.1243	2.9	51.1632
98	7	Wolf et al	2013	Brodowski et al. 2005	4 M TFA	105	4	65% HNO3	170	8	TMS	Citric acid	Biphenyl dicarboxylic acid	GC-FID	GC	30 x 0.25 x 0.25	100 (2 min) --(20/min)-> 240 (7 min) --(30/min)-> 300 (10 min)	Pine wood	Pinus	Pinaceae	Pinus	Softwood	unknown	5-10 cm long	40	Split tube furnace	300	200-300	250-350	200-400	Low	50	180	20.5	3.6	61.98	0.339411	% OC	2	215.747		g/kg OC	2.27	95.0429		g/kg OC	9.72375	0.1	32.755
99	7	Wolf et al	2013	Brodowski et al. 2005	4 M TFA	105	4	65% HNO3	170	8	TMS	Citric acid	Biphenyl dicarboxylic acid	GC-FID	GC	30 x 0.25 x 0.25	100 (2 min) --(20/min)-> 240 (7 min) --(30/min)-> 300 (10 min)	Pine wood	Pinus	Pinaceae	Pinus	Softwood	unknown	5-10 cm long	40	Split tube furnace	300	200-300	250-350	200-400	Low	50	180	20.5	3.6	61.785	0.00707107	% OC	2	262.161		g/kg OC	2.27	115.489		g/kg OC	8.14291	0	32.0682
100	7	Wolf et al	2013	Brodowski et al. 2005	4 M TFA	105	4	65% HNO3	170	8	TMS	Citric acid	Biphenyl dicarboxylic acid	GC-FID	GC	30 x 0.25 x 0.25	100 (2 min) --(20/min)-> 240 (7 min) --(30/min)-> 300 (10 min)	Pine wood	Pinus	Pinaceae	Pinus	Softwood	unknown	5-10 cm long	40	Split tube furnace	350	300-400	250-350	200-400	Mid	50	180	20.5	3.6	64.675	0.289914	% OC	2	275.541		g/kg OC	2.27	121.384		g/kg OC	12.9362	0.1	39.2125
101	7	Wolf et al	2013	Brodowski et al. 2005	4 M TFA	105	4	65% HNO3	170	8	TMS	Citric acid	Biphenyl dicarboxylic acid	GC-FID	GC	30 x 0.25 x 0.25	100 (2 min) --(20/min)-> 240 (7 min) --(30/min)-> 300 (10 min)	Pine wood	Pinus	Pinaceae	Pinus	Softwood	unknown	5-10 cm long	40	Split tube furnace	350	300-400	250-350	200-400	Mid	50	180	20.5	3.6	63.485	1.05359	% OC	2	331.325		g/kg OC	2.27	145.958		g/kg OC	13.3706	0.3	44.0842
102	7	Wolf et al	2013	Brodowski et al. 2005	4 M TFA	105	4	65% HNO3	170	8	TMS	Citric acid	Biphenyl dicarboxylic acid	GC-FID	GC	30 x 0.25 x 0.25	100 (2 min) --(20/min)-> 240 (7 min) --(30/min)-> 300 (10 min)	Pine wood	Pinus	Pinaceae	Pinus	Softwood	unknown	5-10 cm long	40	Split tube furnace	400	300-400	350-450	200-400	Mid	50	180	20.5	3.6	64.61	0.438406	% OC	2	421.909		g/kg OC	2.27	185.863		g/kg OC	13.83	1.5	60.5679
103	7	Wolf et al	2013	Brodowski et al. 2005	4 M TFA	105	4	65% HNO3	170	8	TMS	Citric acid	Biphenyl dicarboxylic acid	GC-FID	GC	30 x 0.25 x 0.25	100 (2 min) --(20/min)-> 240 (7 min) --(30/min)-> 300 (10 min)	Pine wood	Pinus	Pinaceae	Pinus	Softwood	unknown	5-10 cm long	40	Split tube furnace	400	300-400	350-450	200-400	Mid	50	180	20.5	3.6	66.79	0.876812	% OC	2	470.013		g/kg OC	2.27	207.054		g/kg OC	16.3029	0	54.0695
104	7	Wolf et al	2013	Brodowski et al. 2005	4 M TFA	105	4	65% HNO3	170	8	TMS	Citric acid	Biphenyl dicarboxylic acid	GC-FID	GC	30 x 0.25 x 0.25	100 (2 min) --(20/min)-> 240 (7 min) --(30/min)-> 300 (10 min)	Pine wood	Pinus	Pinaceae	Pinus	Softwood	unknown	5-10 cm long	40	Split tube furnace	450	400-500	350-450	400-600	Mid	50	180	20.5	3.6	70.71	0.282843	% OC	2	400.846		g/kg OC	2.27	176.584		g/kg OC	15.6088	0.5	52.5416
105	7	Wolf et al	2013	Brodowski et al. 2005	4 M TFA	105	4	65% HNO3	170	8	TMS	Citric acid	Biphenyl dicarboxylic acid	GC-FID	GC	30 x 0.25 x 0.25	100 (2 min) --(20/min)-> 240 (7 min) --(30/min)-> 300 (10 min)	Pine wood	Pinus	Pinaceae	Pinus	Softwood	unknown	5-10 cm long	40	Split tube furnace	450	400-500	350-450	400-600	Mid	50	180	20.5	3.6	70.84	0.339411	% OC	2	465.881		g/kg OC	2.27	205.234		g/kg OC	16.2473	1.5	52.9108
106	7	Wolf et al	2013	Brodowski et al. 2005	4 M TFA	105	4	65% HNO3	170	8	TMS	Citric acid	Biphenyl dicarboxylic acid	GC-FID	GC	30 x 0.25 x 0.25	100 (2 min) --(20/min)-> 240 (7 min) --(30/min)-> 300 (10 min)	Pine wood	Pinus	Pinaceae	Pinus	Softwood	unknown	5-10 cm long	40	Split tube furnace	500	400-500	450-550	400-600	Mid	50	180	20.5	3.6	75.14	0.296985	% OC	2	373.772		g/kg OC	2.27	164.657		g/kg OC	14.9751	0.3	47.6828
107	7	Wolf et al	2013	Brodowski et al. 2005	4 M TFA	105	4	65% HNO3	170	8	TMS	Citric acid	Biphenyl dicarboxylic acid	GC-FID	GC	30 x 0.25 x 0.25	100 (2 min) --(20/min)-> 240 (7 min) --(30/min)-> 300 (10 min)	Pine wood	Pinus	Pinaceae	Pinus	Softwood	unknown	5-10 cm long	40	Split tube furnace	500	400-500	450-550	400-600	Mid	50	180	20.5	3.6	75.195	0.841457	% OC	2	458.888		g/kg OC	2.27	202.153		g/kg OC	17.5503	0.5	52.1489
108	7	Wolf et al	2013	Brodowski et al. 2005	4 M TFA	105	4	65% HNO3	170	8	TMS	Citric acid	Biphenyl dicarboxylic acid	GC-FID	GC	30 x 0.25 x 0.25	100 (2 min) --(20/min)-> 240 (7 min) --(30/min)-> 300 (10 min)	Pine wood	Pinus	Pinaceae	Pinus	Softwood	unknown	5-10 cm long	40	Split tube furnace	600	500-600	550-650	400-600	Mid	50	180	20.5	3.6	81.67	0.0141421	% OC	2	418.266		g/kg OC	2.27	184.258		g/kg OC	11.2177	0.1	36.4847
109	7	Wolf et al	2013	Brodowski et al. 2005	4 M TFA	105	4	65% HNO3	170	8	TMS	Citric acid	Biphenyl dicarboxylic acid	GC-FID	GC	30 x 0.25 x 0.25	100 (2 min) --(20/min)-> 240 (7 min) --(30/min)-> 300 (10 min)	Pine wood	Pinus	Pinaceae	Pinus	Softwood	unknown	5-10 cm long	40	Split tube furnace	600	500-600	550-650	400-600	Mid	50	180	20.5	3.6	79.94	1.21622	% OC	2	473.522		g/kg OC	2.27	208.6		g/kg OC	14.24	2.9	43.14
110	7	Wolf et al	2013	Brodowski et al. 2005	4 M TFA	105	4	65% HNO3	170	8	TMS	Citric acid	Biphenyl dicarboxylic acid	GC-FID	GC	30 x 0.25 x 0.25	100 (2 min) --(20/min)-> 240 (7 min) --(30/min)-> 300 (10 min)	Whitethorn wood	Crataegus ?	Rosaceae	Crataegus	Hardwood	Rengen, Germany	5-10 cm long	40	Split tube furnace	300	200-300	250-350	200-400	Low	10	180	20.5	3.6	62.18	0.141421	% OC	2	308.787		g/kg OC	2.27	136.03		g/kg OC	13.2522	1.1	43.7301
111	7	Wolf et al	2013	Brodowski et al. 2005	4 M TFA	105	4	65% HNO3	170	8	TMS	Citric acid	Biphenyl dicarboxylic acid	GC-FID	GC	30 x 0.25 x 0.25	100 (2 min) --(20/min)-> 240 (7 min) --(30/min)-> 300 (10 min)	Whitethorn wood	Crataegus ?	Rosaceae	Crataegus	Hardwood	Rengen, Germany	5-10 cm long	40	Split tube furnace	400	300-400	350-450	200-400	Mid	10	180	20.5	3.6	75.15	0.39598	% OC	2	372.328		g/kg OC	2.27	164.021		g/kg OC	13.0763	1.2	51.1962
112	7	Wolf et al	2013	Brodowski et al. 2005	4 M TFA	105	4	65% HNO3	170	8	TMS	Citric acid	Biphenyl dicarboxylic acid	GC-FID	GC	30 x 0.25 x 0.25	100 (2 min) --(20/min)-> 240 (7 min) --(30/min)-> 300 (10 min)	Whitethorn wood	Crataegus ?	Rosaceae	Crataegus	Hardwood	Rengen, Germany	5-10 cm long	40	Split tube furnace	500	400-500	450-550	400-600	Mid	10	180	20.5	3.6	78.805	0.0353553	% OC	2	452.213		g/kg OC	2.27	199.213		g/kg OC	15.3255	3.4	51.3677
113	7	Wolf et al	2013	Brodowski et al. 2005	4 M TFA	105	4	65% HNO3	170	8	TMS	Citric acid	Biphenyl dicarboxylic acid	GC-FID	GC	30 x 0.25 x 0.25	100 (2 min) --(20/min)-> 240 (7 min) --(30/min)-> 300 (10 min)	Whitethorn wood	Crataegus ?	Rosaceae	Crataegus	Hardwood	Rengen, Germany	5-10 cm long	40	Split tube furnace	600	500-600	550-650	400-600	Mid	10	180	20.5	3.6	82.175	0.403051	% OC	2	430.467		g/kg OC	2.27	189.633		g/kg OC	10.5463	0.4	41.331
114	7	Wolf et al	2013	Brodowski et al. 2005	4 M TFA	105	4	65% HNO3	170	8	TMS	Citric acid	Biphenyl dicarboxylic acid	GC-FID	GC	30 x 0.25 x 0.25	100 (2 min) --(20/min)-> 240 (7 min) --(30/min)-> 300 (10 min)	Apple wood	Malus	Rosaceae	Malus	Hardwood	Rengen, Germany	5-10 cm long	40	Split tube furnace	600	500-600	550-650	400-600	Mid	10	180	20.5	3.6	83	0.254558	% OC	2	471.568		g/kg OC	2.27	207.739		g/kg OC	9.67813	0.7	39.154
115	7	Wolf et al	2013	Brodowski et al. 2005	4 M TFA	105	4	65% HNO3	170	8	TMS	Citric acid	Biphenyl dicarboxylic acid	GC-FID	GC	30 x 0.25 x 0.25	100 (2 min) --(20/min)-> 240 (7 min) --(30/min)-> 300 (10 min)	Apple wood	Malus	Rosaceae	Malus	Hardwood	Rengen, Germany	5-10 cm long	40	Split tube furnace	700	600-700	650-750	600-800	High	10	180	20.5	3.6	84.46	0.0282843	% OC	2	438.862		g/kg OC	2.27	193.331		g/kg OC	4.27475	0.3	19.474
116	7	Wolf et al	2013	Brodowski et al. 2005	4 M TFA	105	4	65% HNO3	170	8	TMS	Citric acid	Biphenyl dicarboxylic acid	GC-FID	GC	30 x 0.25 x 0.25	100 (2 min) --(20/min)-> 240 (7 min) --(30/min)-> 300 (10 min)	Apple wood	Malus	Rosaceae	Malus	Hardwood	Rengen, Germany	5-10 cm long	40	Split tube furnace	300	200-300	250-350	200-400	Low	10	180	20.5	3.6	64.345	0.247487	% OC	2	417.454		g/kg OC	2.27	183.901		g/kg OC	16.0949	1.4	59.1618
117	7	Wolf et al	2013	Brodowski et al. 2005	4 M TFA	105	4	65% HNO3	170	8	TMS	Citric acid	Biphenyl dicarboxylic acid	GC-FID	GC	30 x 0.25 x 0.25	100 (2 min) --(20/min)-> 240 (7 min) --(30/min)-> 300 (10 min)	Apple wood	Malus	Rosaceae	Malus	Hardwood	Rengen, Germany	5-10 cm long	40	Split tube furnace	350	300-400	250-350	200-400	Mid	10	180	20.5	3.6	72.18	0.890955	% OC	2	417.184		g/kg OC	2.27	183.781		g/kg OC	12.6493	0.5	52.9754
118	7	Wolf et al	2013	Brodowski et al. 2005	4 M TFA	105	4	65% HNO3	170	8	TMS	Citric acid	Biphenyl dicarboxylic acid	GC-FID	GC	30 x 0.25 x 0.25	100 (2 min) --(20/min)-> 240 (7 min) --(30/min)-> 300 (10 min)	Apple wood	Malus	Rosaceae	Malus	Hardwood	Rengen, Germany	5-10 cm long	40	Split tube furnace	400	300-400	350-450	200-400	Mid	10	180	20.5	3.6	76.14	0.282843	% OC	2	460.607		g/kg OC	2.27	202.91		g/kg OC	15.6107	1.2	59.9575
119	7	Wolf et al	2013	Brodowski et al. 2005	4 M TFA	105	4	65% HNO3	170	8	TMS	Citric acid	Biphenyl dicarboxylic acid	GC-FID	GC	30 x 0.25 x 0.25	100 (2 min) --(20/min)-> 240 (7 min) --(30/min)-> 300 (10 min)	Apple wood	Malus	Rosaceae	Malus	Hardwood	Rengen, Germany	5-10 cm long	40	Split tube furnace	450	400-500	350-450	400-600	Mid	10	180	20.5	3.6	76.195	0.601041	% OC	2	464.542		g/kg OC	2.27	204.644		g/kg OC	17.3992	1.6	59.4635
120	7	Wolf et al	2013	Brodowski et al. 2005	4 M TFA	105	4	65% HNO3	170	8	TMS	Citric acid	Biphenyl dicarboxylic acid	GC-FID	GC	30 x 0.25 x 0.25	100 (2 min) --(20/min)-> 240 (7 min) --(30/min)-> 300 (10 min)	Apple wood	Malus	Rosaceae	Malus	Hardwood	Rengen, Germany	5-10 cm long	40	Split tube furnace	500	400-500	450-550	400-600	Mid	10	180	20.5	3.6	81.055	0.13435	% OC	2	439.861		g/kg OC	2.27	193.771		g/kg OC	17.2736	0.7	52.1669
121	7	Wolf et al	2013	Brodowski et al. 2005	4 M TFA	105	4	65% HNO3	170	8	TMS	Citric acid	Biphenyl dicarboxylic acid	GC-FID	GC	30 x 0.25 x 0.25	100 (2 min) --(20/min)-> 240 (7 min) --(30/min)-> 300 (10 min)	Einkorn grass	Triticum monococcum	Poaceae	Triticum	Grasses	Gatersleben, Germany	20 cm long, <7cm diameter	40	Split tube furnace	200	100-200	150-250	0-200	Low	10	180	20.5	3.6	44.585	0.289914	% OC	2	20.7468		g/kg OC	2.27	9.13958		g/kg OC	0.72085	0	3.22438
122	7	Wolf et al	2013	Brodowski et al. 2005	4 M TFA	105	4	65% HNO3	170	8	TMS	Citric acid	Biphenyl dicarboxylic acid	GC-FID	GC	30 x 0.25 x 0.25	100 (2 min) --(20/min)-> 240 (7 min) --(30/min)-> 300 (10 min)	Einkorn grass	Triticum monococcum	Poaceae	Triticum	Grasses	Gatersleben, Germany	20 cm long, <7cm diameter	40	Split tube furnace	250	200-300	150-250	200-400	Low	10	180	20.5	3.6	47.905	0.558614	% OC	2	328.555		g/kg OC	2.27	144.738		g/kg OC	13.1772	0.6	49.8873
123	7	Wolf et al	2013	Brodowski et al. 2005	4 M TFA	105	4	65% HNO3	170	8	TMS	Citric acid	Biphenyl dicarboxylic acid	GC-FID	GC	30 x 0.25 x 0.25	100 (2 min) --(20/min)-> 240 (7 min) --(30/min)-> 300 (10 min)	Einkorn grass	Triticum monococcum	Poaceae	Triticum	Grasses	Gatersleben, Germany	20 cm long, <7cm diameter	40	Split tube furnace	300	200-300	250-350	200-400	Low	10	180	20.5	3.6	39.99	0.480833	% OC	2	370.799		g/kg OC	2.27	163.347		g/kg OC	21.9661	2.6	55.7892
124	7	Wolf et al	2013	Brodowski et al. 2005	4 M TFA	105	4	65% HNO3	170	8	TMS	Citric acid	Biphenyl dicarboxylic acid	GC-FID	GC	30 x 0.25 x 0.25	100 (2 min) --(20/min)-> 240 (7 min) --(30/min)-> 300 (10 min)	Einkorn grass	Triticum monococcum	Poaceae	Triticum	Grasses	Gatersleben, Germany	20 cm long, <7cm diameter	40	Split tube furnace	350	300-400	250-350	200-400	Mid	10	180	20.5	3.6	41.595	0.0212132	% OC	2	405.479		g/kg OC	2.27	178.625		g/kg OC	19.098	3.5	56.0024
125	7	Wolf et al	2013	Brodowski et al. 2005	4 M TFA	105	4	65% HNO3	170	8	TMS	Citric acid	Biphenyl dicarboxylic acid	GC-FID	GC	30 x 0.25 x 0.25	100 (2 min) --(20/min)-> 240 (7 min) --(30/min)-> 300 (10 min)	Einkorn grass	Triticum monococcum	Poaceae	Triticum	Grasses	Gatersleben, Germany	20 cm long, <7cm diameter	40	Split tube furnace	400	300-400	350-450	200-400	Mid	10	180	20.5	3.6	40.735	0.459619	% OC	2	360.368		g/kg OC	2.27	158.752		g/kg OC	16.1137	1.6	55.0658
126	7	Wolf et al	2013	Brodowski et al. 2005	4 M TFA	105	4	65% HNO3	170	8	TMS	Citric acid	Biphenyl dicarboxylic acid	GC-FID	GC	30 x 0.25 x 0.25	100 (2 min) --(20/min)-> 240 (7 min) --(30/min)-> 300 (10 min)	Einkorn grass	Triticum monococcum	Poaceae	Triticum	Grasses	Gatersleben, Germany	20 cm long, <7cm diameter	40	Split tube furnace	450	400-500	350-450	400-600	Mid	10	180	20.5	3.6	59.77	0.579828	% OC	2	440.438		g/kg OC	2.27	194.026		g/kg OC	17.1843	3	57.4305
127	7	Wolf et al	2013	Brodowski et al. 2005	4 M TFA	105	4	65% HNO3	170	8	TMS	Citric acid	Biphenyl dicarboxylic acid	GC-FID	GC	30 x 0.25 x 0.25	100 (2 min) --(20/min)-> 240 (7 min) --(30/min)-> 300 (10 min)	Einkorn grass	Triticum monococcum	Poaceae	Triticum	Grasses	Gatersleben, Germany	20 cm long, <7cm diameter	40	Split tube furnace	500	400-500	450-550	400-600	Mid	10	180	20.5	3.6	58.555	0.0636396	% OC	2	425.817		g/kg OC	2.27	187.584		g/kg OC	16.4829	3.6	54.166
128	7	Wolf et al	2013	Brodowski et al. 2005	4 M TFA	105	4	65% HNO3	170	8	TMS	Citric acid	Biphenyl dicarboxylic acid	GC-FID	GC	30 x 0.25 x 0.25	100 (2 min) --(20/min)-> 240 (7 min) --(30/min)-> 300 (10 min)	Einkorn grass	Triticum monococcum	Poaceae	Triticum	Grasses	Gatersleben, Germany	20 cm long, <7cm diameter	40	Split tube furnace	600	500-600	550-650	400-600	Mid	10	180	20.5	3.6	46.435	0.0777817	% OC	2	421.557		g/kg OC	2.27	185.708		g/kg OC	7.55037	0.2	35.677
129	7	Wolf et al	2013	Brodowski et al. 2005	4 M TFA	105	4	65% HNO3	170	8	TMS	Citric acid	Biphenyl dicarboxylic acid	GC-FID	GC	30 x 0.25 x 0.25	100 (2 min) --(20/min)-> 240 (7 min) --(30/min)-> 300 (10 min)	Emmer grass	Triticum dicoccon	Poaceae	Triticum	Grasses	Gatersleben, Germany	20 cm long, <7cm diameter	40	Split tube furnace	250	200-300	150-250	200-400	Low	10	180	20.5	3.6	53.615	0.00707107	% OC	2	263.825		g/kg OC	2.27	116.223		g/kg OC	8.61727	0.4	38.9657
130	7	Wolf et al	2013	Brodowski et al. 2005	4 M TFA	105	4	65% HNO3	170	8	TMS	Citric acid	Biphenyl dicarboxylic acid	GC-FID	GC	30 x 0.25 x 0.25	100 (2 min) --(20/min)-> 240 (7 min) --(30/min)-> 300 (10 min)	Emmer grass	Triticum dicoccon	Poaceae	Triticum	Grasses	Gatersleben, Germany	20 cm long, <7cm diameter	40	Split tube furnace	300	200-300	250-350	200-400	Low	10	180	20.5	3.6	47.2	0.141421	% OC	2	348.16		g/kg OC	2.27	153.375		g/kg OC	18.6769	0.2	52.1633
131	7	Wolf et al	2013	Brodowski et al. 2005	4 M TFA	105	4	65% HNO3	170	8	TMS	Citric acid	Biphenyl dicarboxylic acid	GC-FID	GC	30 x 0.25 x 0.25	100 (2 min) --(20/min)-> 240 (7 min) --(30/min)-> 300 (10 min)	Emmer grass	Triticum dicoccon	Poaceae	Triticum	Grasses	Gatersleben, Germany	20 cm long, <7cm diameter	40	Split tube furnace	350	300-400	250-350	200-400	Mid	10	180	20.5	3.6	46.015	0.53033	% OC	2	353.97		g/kg OC	2.27	155.934		g/kg OC	12.4297	0.2	46.9471
132	7	Wolf et al	2013	Brodowski et al. 2005	4 M TFA	105	4	65% HNO3	170	8	TMS	Citric acid	Biphenyl dicarboxylic acid	GC-FID	GC	30 x 0.25 x 0.25	100 (2 min) --(20/min)-> 240 (7 min) --(30/min)-> 300 (10 min)	Emmer grass	Triticum dicoccon	Poaceae	Triticum	Grasses	Gatersleben, Germany	20 cm long, <7cm diameter	40	Split tube furnace	400	300-400	350-450	200-400	Mid	10	180	20.5	3.6	62.23	1.37179	% OC	2	397.835		g/kg OC	2.27	175.258		g/kg OC	14.5567	0.2	51.6666
133	7	Wolf et al	2013	Brodowski et al. 2005	4 M TFA	105	4	65% HNO3	170	8	TMS	Citric acid	Biphenyl dicarboxylic acid	GC-FID	GC	30 x 0.25 x 0.25	100 (2 min) --(20/min)-> 240 (7 min) --(30/min)-> 300 (10 min)	Emmer grass	Triticum dicoccon	Poaceae	Triticum	Grasses	Gatersleben, Germany	20 cm long, <7cm diameter	40	Split tube furnace	450	400-500	350-450	400-600	Mid	10	180	20.5	3.6	56.14	0.353553	% OC	2	387.811		g/kg OC	2.27	170.842		g/kg OC	13.3723	0.6	49.6147
134	7	Wolf et al	2013	Brodowski et al. 2005	4 M TFA	105	4	65% HNO3	170	8	TMS	Citric acid	Biphenyl dicarboxylic acid	GC-FID	GC	30 x 0.25 x 0.25	100 (2 min) --(20/min)-> 240 (7 min) --(30/min)-> 300 (10 min)	Emmer grass	Triticum dicoccon	Poaceae	Triticum	Grasses	Gatersleben, Germany	20 cm long, <7cm diameter	40	Split tube furnace	500	400-500	450-550	400-600	Mid	10	180	20.5	3.6	61.555	0.586899	% OC	2	394.218		g/kg OC	2.27	173.664		g/kg OC	14.0904	0.3	47.186
135	7	Wolf et al	2013	Brodowski et al. 2005	4 M TFA	105	4	65% HNO3	170	8	TMS	Citric acid	Biphenyl dicarboxylic acid	GC-FID	GC	30 x 0.25 x 0.25	100 (2 min) --(20/min)-> 240 (7 min) --(30/min)-> 300 (10 min)	Emmer grass	Triticum dicoccon	Poaceae	Triticum	Grasses	Gatersleben, Germany	20 cm long, <7cm diameter	40	Split tube furnace	600	500-600	550-650	400-600	Mid	10	180	20.5	3.6	64.765	0.516188	% OC	2	413.528		g/kg OC	2.27	182.171		g/kg OC	7.96304	0.6	31.0949
136	8	Wiedemeier et al	2015a	Schneider et al. 2011, Wiedemeier et al. 2013	n/a	n/a	n/a	65% HNO3	170	8	n/a	n/a		HPLC	LC	100 × 4.6 mm	15	Chestnut wood	Castanea sativa	Fagaceae	Castanea	Hardwood	Ticino, Switzerland	2-8 mm	not dried	Pyrolysis furnace	200	100-200	150-250	0-200	Low	Room temperature --(5/min)-> 200 --> (0.83/min)-> desired temperature	300	0	13	50.3		%C	3	13.62		g/kg C	2.27	6		g/kg C
137	8	Wiedemeier et al	2015a	Schneider et al. 2011, Wiedemeier et al. 2013	n/a	n/a	n/a	65% HNO3	170	8	n/a	n/a		HPLC	LC	100 × 4.6 mm	15	Chestnut wood	Castanea sativa	Fagaceae	Castanea	Hardwood	Ticino, Switzerland	2-8 mm	not dried	Pyrolysis furnace	250	200-300	150-250	200-400	Low	Room temperature --(5/min)-> 200 --> (0.83/min)-> desired temperature	300	0	13	54.4		%C	3	75.591		g/kg C	2.27	33.3		g/kg C
138	8	Wiedemeier et al	2015a	Schneider et al. 2011, Wiedemeier et al. 2013	n/a	n/a	n/a	65% HNO3	170	8	n/a	n/a		HPLC	LC	100 × 4.6 mm	15	Chestnut wood	Castanea sativa	Fagaceae	Castanea	Hardwood	Ticino, Switzerland	2-8 mm	not dried	Pyrolysis furnace	275	200-300	250-350	200-400	Low	Room temperature --(5/min)-> 200 --> (0.83/min)-> desired temperature	300	0	13	64.2		%C	3	193.177		g/kg C	2.27	85.1		g/kg C
139	8	Wiedemeier et al	2015a	Schneider et al. 2011, Wiedemeier et al. 2013	n/a	n/a	n/a	65% HNO3	170	8	n/a	n/a		HPLC	LC	100 × 4.6 mm	15	Chestnut wood	Castanea sativa	Fagaceae	Castanea	Hardwood	Ticino, Switzerland	2-8 mm	not dried	Pyrolysis furnace	300	200-300	250-350	200-400	Low	Room temperature --(5/min)-> 200 --> (0.83/min)-> desired temperature	300	0	13	69.5		%C	3	261.277		g/kg C	2.27	115.1		g/kg C
140	8	Wiedemeier et al	2015a	Schneider et al. 2011, Wiedemeier et al. 2013	n/a	n/a	n/a	65% HNO3	170	8	n/a	n/a		HPLC	LC	100 × 4.6 mm	15	Chestnut wood	Castanea sativa	Fagaceae	Castanea	Hardwood	Ticino, Switzerland	2-8 mm	not dried	Pyrolysis furnace	350	300-400	250-350	200-400	Mid	Room temperature --(5/min)-> 200 --> (0.83/min)-> desired temperature	300	0	13	73.4		%C	3	370.237		g/kg C	2.27	163.1		g/kg C
141	8	Wiedemeier et al	2015a	Schneider et al. 2011, Wiedemeier et al. 2013	n/a	n/a	n/a	65% HNO3	170	8	n/a	n/a		HPLC	LC	100 × 4.6 mm	15	Chestnut wood	Castanea sativa	Fagaceae	Castanea	Hardwood	Ticino, Switzerland	2-8 mm	not dried	Pyrolysis furnace	400	300-400	350-450	200-400	Mid	Room temperature --(5/min)-> 200 --> (0.83/min)-> desired temperature	300	0	13	78.1		%C	3	451.049		g/kg C	2.27	198.7		g/kg C
142	8	Wiedemeier et al	2015a	Schneider et al. 2011, Wiedemeier et al. 2013	n/a	n/a	n/a	65% HNO3	170	8	n/a	n/a		HPLC	LC	100 × 4.6 mm	15	Chestnut wood	Castanea sativa	Fagaceae	Castanea	Hardwood	Ticino, Switzerland	2-8 mm	not dried	Pyrolysis furnace	500	400-500	450-550	400-600	Mid	Room temperature --(5/min)-> 200 --> (0.83/min)-> desired temperature	300	0	13	87.1		%C	3	474.203		g/kg C	2.27	208.9		g/kg C
143	8	Wiedemeier et al	2015a	Schneider et al. 2011, Wiedemeier et al. 2013	n/a	n/a	n/a	65% HNO3	170	8	n/a	n/a		HPLC	LC	100 × 4.6 mm	15	Chestnut wood	Castanea sativa	Fagaceae	Castanea	Hardwood	Ticino, Switzerland	2-8 mm	not dried	Pyrolysis furnace	600	500-600	550-650	400-600	Mid	Room temperature --(5/min)-> 200 --> (0.83/min)-> desired temperature	300	0	13	93.8		%C	3	545.254		g/kg C	2.27	240.2		g/kg C
144	8	Wiedemeier et al	2015a	Schneider et al. 2011, Wiedemeier et al. 2013	n/a	n/a	n/a	65% HNO3	170	8	n/a	n/a		HPLC	LC	100 × 4.6 mm	15	Chestnut wood	Castanea sativa	Fagaceae	Castanea	Hardwood	Ticino, Switzerland	2-8 mm	not dried	Pyrolysis furnace	700	600-700	650-750	600-800	High	Room temperature --(5/min)-> 200 --> (0.83/min)-> desired temperature	300	0	13	95.1		%C	3	527.321		g/kg C	2.27	232.3		g/kg C
145	8	Wiedemeier et al	2015a	Schneider et al. 2011, Wiedemeier et al. 2013	n/a	n/a	n/a	65% HNO3	170	8	n/a	n/a		HPLC	LC	100 × 4.6 mm	15	Chestnut wood	Castanea sativa	Fagaceae	Castanea	Hardwood	Ticino, Switzerland	2-8 mm	not dried	Pyrolysis furnace	800	700-800	750-850	600-800	High	Room temperature --(5/min)-> 200 --> (0.83/min)-> desired temperature	300	0	13	96		%C	3	530.953		g/kg C	2.27	233.9		g/kg C
146	8	Wiedemeier et al	2015a	Schneider et al. 2011, Wiedemeier et al. 2013	n/a	n/a	n/a	65% HNO3	170	8	n/a	n/a		HPLC	LC	100 × 4.6 mm	15	Chestnut wood	Castanea sativa	Fagaceae	Castanea	Hardwood	Ticino, Switzerland	2-8 mm	not dried	Pyrolysis furnace	900	800-900	850-1000	800-1000	High	Room temperature --(5/min)-> 200 --> (0.83/min)-> desired temperature	300	0	13	96.5		%C	3	484.418		g/kg C	2.27	213.4		g/kg C
147	8	Wiedemeier et al	2015a	Schneider et al. 2011, Wiedemeier et al. 2013	n/a	n/a	n/a	65% HNO3	170	8	n/a	n/a		HPLC	LC	100 × 4.6 mm	15	Chestnut wood	Castanea sativa	Fagaceae	Castanea	Hardwood	Ticino, Switzerland	2-8 mm	not dried	Pyrolysis furnace	1000	900-1000	850-1000	800-1000	High	Room temperature --(5/min)-> 200 --> (0.83/min)-> desired temperature	300	0	13	96.3		%C	3	448.779		g/kg C	2.27	197.7		g/kg C
148	8	Wiedemeier et al	2015a	Schneider et al. 2011, Wiedemeier et al. 2013	n/a	n/a	n/a	65% HNO3	170	8	n/a	n/a		HPLC	LC	100 × 4.6 mm	15	Rice grass	Oryza sativa	Poaceae	Oryza	Grasses	Ticino, Switzerland	"cut pieces"	not dried	Pyrolysis furnace	200	100-200	150-250	0-200	Low	Room temperature --(5/min)-> 200 --> (0.83/min)-> desired temperature	300	0	13			%C	3	18.387		g/kg C	2.27	8.1		g/kg C
149	8	Wiedemeier et al	2015a	Schneider et al. 2011, Wiedemeier et al. 2013	n/a	n/a	n/a	65% HNO3	170	8	n/a	n/a		HPLC	LC	100 × 4.6 mm	15	Rice grass	Oryza sativa	Poaceae	Oryza	Grasses	Ticino, Switzerland	"cut pieces"	not dried	Pyrolysis furnace	250	200-300	150-250	200-400	Low	Room temperature --(5/min)-> 200 --> (0.83/min)-> desired temperature	300	0	13			%C	3	103.058		g/kg C	2.27	45.4		g/kg C
150	8	Wiedemeier et al	2015a	Schneider et al. 2011, Wiedemeier et al. 2013	n/a	n/a	n/a	65% HNO3	170	8	n/a	n/a		HPLC	LC	100 × 4.6 mm	15	Rice grass	Oryza sativa	Poaceae	Oryza	Grasses	Ticino, Switzerland	"cut pieces"	not dried	Pyrolysis furnace	275	200-300	250-350	200-400	Low	Room temperature --(5/min)-> 200 --> (0.83/min)-> desired temperature	300	0	13			%C	3	181.146		g/kg C	2.27	79.8		g/kg C
151	8	Wiedemeier et al	2015a	Schneider et al. 2011, Wiedemeier et al. 2013	n/a	n/a	n/a	65% HNO3	170	8	n/a	n/a		HPLC	LC	100 × 4.6 mm	15	Rice grass	Oryza sativa	Poaceae	Oryza	Grasses	Ticino, Switzerland	"cut pieces"	not dried	Pyrolysis furnace	300	200-300	250-350	200-400	Low	Room temperature --(5/min)-> 200 --> (0.83/min)-> desired temperature	300	0	13			%C	3	243.571		g/kg C	2.27	107.3		g/kg C
152	8	Wiedemeier et al	2015a	Schneider et al. 2011, Wiedemeier et al. 2013	n/a	n/a	n/a	65% HNO3	170	8	n/a	n/a		HPLC	LC	100 × 4.6 mm	15	Rice grass	Oryza sativa	Poaceae	Oryza	Grasses	Ticino, Switzerland	"cut pieces"	not dried	Pyrolysis furnace	350	300-400	250-350	200-400	Mid	Room temperature --(5/min)-> 200 --> (0.83/min)-> desired temperature	300	0	13			%C	3	333.236		g/kg C	2.27	146.8		g/kg C
153	8	Wiedemeier et al	2015a	Schneider et al. 2011, Wiedemeier et al. 2013	n/a	n/a	n/a	65% HNO3	170	8	n/a	n/a		HPLC	LC	100 × 4.6 mm	15	Rice grass	Oryza sativa	Poaceae	Oryza	Grasses	Ticino, Switzerland	"cut pieces"	not dried	Pyrolysis furnace	400	300-400	350-450	200-400	Mid	Room temperature --(5/min)-> 200 --> (0.83/min)-> desired temperature	300	0	13			%C	3	404.287		g/kg C	2.27	178.1		g/kg C
154	8	Wiedemeier et al	2015a	Schneider et al. 2011, Wiedemeier et al. 2013	n/a	n/a	n/a	65% HNO3	170	8	n/a	n/a		HPLC	LC	100 × 4.6 mm	15	Rice grass	Oryza sativa	Poaceae	Oryza	Grasses	Ticino, Switzerland	"cut pieces"	not dried	Pyrolysis furnace	500	400-500	450-550	400-600	Mid	Room temperature --(5/min)-> 200 --> (0.83/min)-> desired temperature	300	0	13			%C	3	464.669		g/kg C	2.27	204.7		g/kg C
155	8	Wiedemeier et al	2015a	Schneider et al. 2011, Wiedemeier et al. 2013	n/a	n/a	n/a	65% HNO3	170	8	n/a	n/a		HPLC	LC	100 × 4.6 mm	15	Rice grass	Oryza sativa	Poaceae	Oryza	Grasses	Ticino, Switzerland	"cut pieces"	not dried	Pyrolysis furnace	600	500-600	550-650	400-600	Mid	Room temperature --(5/min)-> 200 --> (0.83/min)-> desired temperature	300	0	13			%C	3	481.921		g/kg C	2.27	212.3		g/kg C
156	8	Wiedemeier et al	2015a	Schneider et al. 2011, Wiedemeier et al. 2013	n/a	n/a	n/a	65% HNO3	170	8	n/a	n/a		HPLC	LC	100 × 4.6 mm	15	Rice grass	Oryza sativa	Poaceae	Oryza	Grasses	Ticino, Switzerland	"cut pieces"	not dried	Pyrolysis furnace	700	600-700	650-750	600-800	High	Room temperature --(5/min)-> 200 --> (0.83/min)-> desired temperature	300	0	13			%C	3	447.644		g/kg C	2.27	197.2		g/kg C
157	8	Wiedemeier et al	2015a	Schneider et al. 2011, Wiedemeier et al. 2013	n/a	n/a	n/a	65% HNO3	170	8	n/a	n/a		HPLC	LC	100 × 4.6 mm	15	Rice grass	Oryza sativa	Poaceae	Oryza	Grasses	Ticino, Switzerland	"cut pieces"	not dried	Pyrolysis furnace	800	700-800	750-850	600-800	High	Room temperature --(5/min)-> 200 --> (0.83/min)-> desired temperature	300	0	13			%C	3	427.441		g/kg C	2.27	188.3		g/kg C
158	8	Wiedemeier et al	2015a	Schneider et al. 2011, Wiedemeier et al. 2013	n/a	n/a	n/a	65% HNO3	170	8	n/a	n/a		HPLC	LC	100 × 4.6 mm	15	Rice grass	Oryza sativa	Poaceae	Oryza	Grasses	Ticino, Switzerland	"cut pieces"	not dried	Pyrolysis furnace	900	800-900	850-1000	800-1000	High	Room temperature --(5/min)-> 200 --> (0.83/min)-> desired temperature	300	0	13			%C	3	391.575		g/kg C	2.27	172.5		g/kg C
159	8	Wiedemeier et al	2015a	Schneider et al. 2011, Wiedemeier et al. 2013	n/a	n/a	n/a	65% HNO3	170	8	n/a	n/a		HPLC	LC	100 × 4.6 mm	15	Rice grass	Oryza sativa	Poaceae	Oryza	Grasses	Ticino, Switzerland	"cut pieces"	not dried	Pyrolysis furnace	1000	900-1000	850-1000	800-1000	High	Room temperature --(5/min)-> 200 --> (0.83/min)-> desired temperature	300	0	13			%C	3	359.114		g/kg C	2.27	158.2		g/kg C
160	8	Wiedemeier et al	2015a	Schneider et al. 2011, Wiedemeier et al. 2013	n/a	n/a	n/a	65% HNO3	170	8	n/a	n/a		HPLC	LC	2.1x5mm, 1.7um	unknown	Pine wood	Pinus ponderosa	Pinaceae	Pinus	Softwood	Commercial (GEM Shavings - Auburn, WA, USA)		not dried	Closed chamber furnace	100	0-100	50-150	0-200	Low	unknown	60	Atmospheric (restricted oxygen)	n/a	50.6		%C	3	3.859		g/kg C	2.27	1.7		g/kg C
161	8	Wiedemeier et al	2015a	Schneider et al. 2011, Wiedemeier et al. 2013	n/a	n/a	n/a	65% HNO3	170	8	n/a	n/a		HPLC	LC	2.1x5mm, 1.7um	unknown	Pine wood	Pinus ponderosa	Pinaceae	Pinus	Softwood	Commercial (GEM Shavings - Auburn, WA, USA)		not dried	Closed chamber furnace	200	100-200	150-250	0-200	Low	unknown	60	Atmospheric (restricted oxygen)	n/a	50.9		%C	3	4.994		g/kg C	2.27	2.2		g/kg C
162	8	Wiedemeier et al	2015a	Schneider et al. 2011, Wiedemeier et al. 2013	n/a	n/a	n/a	65% HNO3	170	8	n/a	n/a		HPLC	LC	2.1x5mm, 1.7um	unknown	Pine wood	Pinus ponderosa	Pinaceae	Pinus	Softwood	Commercial (GEM Shavings - Auburn, WA, USA)		not dried	Closed chamber furnace	300	200-300	250-350	200-400	Low	unknown	60	Atmospheric (restricted oxygen)	n/a	54.8		%C	3	45.173		g/kg C	2.27	19.9		g/kg C
163	8	Wiedemeier et al	2015a	Schneider et al. 2011, Wiedemeier et al. 2013	n/a	n/a	n/a	65% HNO3	170	8	n/a	n/a		HPLC	LC	2.1x5mm, 1.7um	unknown	Pine wood	Pinus ponderosa	Pinaceae	Pinus	Softwood	Commercial (GEM Shavings - Auburn, WA, USA)		not dried	Closed chamber furnace	400	300-400	350-450	200-400	Mid	unknown	60	Atmospheric (restricted oxygen)	n/a	74.1		%C	3	377.955		g/kg C	2.27	166.5		g/kg C
164	8	Wiedemeier et al	2015a	Schneider et al. 2011, Wiedemeier et al. 2013	n/a	n/a	n/a	65% HNO3	170	8	n/a	n/a		HPLC	LC	2.1x5mm, 1.7um	unknown	Pine wood	Pinus ponderosa	Pinaceae	Pinus	Softwood	Commercial (GEM Shavings - Auburn, WA, USA)		not dried	Closed chamber furnace	500	400-500	450-550	400-600	Mid	unknown	60	Atmospheric (restricted oxygen)	n/a	81.9		%C	3	462.853		g/kg C	2.27	203.9		g/kg C
165	8	Wiedemeier et al	2015a	Schneider et al. 2011, Wiedemeier et al. 2013	n/a	n/a	n/a	65% HNO3	170	8	n/a	n/a		HPLC	LC	2.1x5mm, 1.7um	unknown	Pine wood	Pinus ponderosa	Pinaceae	Pinus	Softwood	Commercial (GEM Shavings - Auburn, WA, USA)		not dried	Closed chamber furnace	600	500-600	550-650	400-600	Mid	unknown	60	Atmospheric (restricted oxygen)	n/a	89		%C	3	494.86		g/kg C	2.27	218		g/kg C
166	8	Wiedemeier et al	2015a	Schneider et al. 2011, Wiedemeier et al. 2013	n/a	n/a	n/a	65% HNO3	170	8	n/a	n/a		HPLC	LC	2.1x5mm, 1.7um	unknown	Pine wood	Pinus ponderosa	Pinaceae	Pinus	Softwood	Commercial (GEM Shavings - Auburn, WA, USA)		not dried	Closed chamber furnace	700	600-700	650-750	600-800	High	unknown	60	Atmospheric (restricted oxygen)	n/a	92.3		%C	3	513.928		g/kg C	2.27	226.4		g/kg C
167	8	Wiedemeier et al	2015a	Schneider et al. 2011, Wiedemeier et al. 2013	n/a	n/a	n/a	65% HNO3	170	8	n/a	n/a		HPLC	LC	2.1x150mm, 1.7um	unknown	Fescue grass	Festuca arundinacea	Poaceae	Festuca	Grasses	Corvallis, Oregon, USA		not dried	Closed chamber furnace	100	0-100	50-150	0-200	Low	unknown	60	Atmospheric (restricted oxygen)	n/a	48.6		%C	3	7.037		g/kg C	2.27	3.1		g/kg C
168	8	Wiedemeier et al	2015a	Schneider et al. 2011, Wiedemeier et al. 2013	n/a	n/a	n/a	65% HNO3	170	8	n/a	n/a		HPLC	LC	2.1x150mm, 1.7um	unknown	Fescue grass	Festuca arundinacea	Poaceae	Festuca	Grasses	Corvallis, Oregon, USA		not dried	Closed chamber furnace	200	100-200	150-250	0-200	Low	unknown	60	Atmospheric (restricted oxygen)	n/a	47.2		%C	3	1.362		g/kg C	2.27	0.6		g/kg C
169	8	Wiedemeier et al	2015a	Schneider et al. 2011, Wiedemeier et al. 2013	n/a	n/a	n/a	65% HNO3	170	8	n/a	n/a		HPLC	LC	2.1x150mm, 1.7um	unknown	Fescue grass	Festuca arundinacea	Poaceae	Festuca	Grasses	Corvallis, Oregon, USA		not dried	Closed chamber furnace	300	200-300	250-350	200-400	Low	unknown	60	Atmospheric (restricted oxygen)	n/a	59.7		%C	3	112.365		g/kg C	2.27	49.5		g/kg C
170	8	Wiedemeier et al	2015a	Schneider et al. 2011, Wiedemeier et al. 2013	n/a	n/a	n/a	65% HNO3	170	8	n/a	n/a		HPLC	LC	2.1x150mm, 1.7um	unknown	Fescue grass	Festuca arundinacea	Poaceae	Festuca	Grasses	Corvallis, Oregon, USA		not dried	Closed chamber furnace	400	300-400	350-450	200-400	Mid	unknown	60	Atmospheric (restricted oxygen)	n/a	77.3		%C	3	355.482		g/kg C	2.27	156.6		g/kg C
171	8	Wiedemeier et al	2015a	Schneider et al. 2011, Wiedemeier et al. 2013	n/a	n/a	n/a	65% HNO3	170	8	n/a	n/a		HPLC	LC	2.1x150mm, 1.7um	unknown	Fescue grass	Festuca arundinacea	Poaceae	Festuca	Grasses	Corvallis, Oregon, USA		not dried	Closed chamber furnace	500	400-500	450-550	400-600	Mid	unknown	60	Atmospheric (restricted oxygen)	n/a	82.2		%C	3	378.863		g/kg C	2.27	166.9		g/kg C
172	8	Wiedemeier et al	2015a	Schneider et al. 2011, Wiedemeier et al. 2013	n/a	n/a	n/a	65% HNO3	170	8	n/a	n/a		HPLC	LC	2.1x150mm, 1.7um	unknown	Fescue grass	Festuca arundinacea	Poaceae	Festuca	Grasses	Corvallis, Oregon, USA		not dried	Closed chamber furnace	600	500-600	550-650	400-600	Mid	unknown	60	Atmospheric (restricted oxygen)	n/a	89		%C	3	402.017		g/kg C	2.27	177.1		g/kg C
173	8	Wiedemeier et al	2015a	Schneider et al. 2011, Wiedemeier et al. 2013	n/a	n/a	n/a	65% HNO3	170	8	n/a	n/a		HPLC	LC	2.1x150mm, 1.7um	unknown	Fescue grass	Festuca arundinacea	Poaceae	Festuca	Grasses	Corvallis, Oregon, USA		not dried	Closed chamber furnace	700	600-700	650-750	600-800	High	unknown	60	Atmospheric (restricted oxygen)	n/a	94.2		%C	3	369.329		g/kg C	2.27	162.7		g/kg C
174	9	Wiedemeier et al	2015b	Brodowski et al. 2005	4 M TFA	105	4	65% HNO3	170	8	TMS	Phthalic acid		GC	GC	unknown	unknown	Maize straw	Zea mays	Poaceae	Zea	Grasses	unknown	unknown	unknown	Muffle furnace (aluminum foil used to restrict oxygen)	300	200-300	250-350	200-400	Low	unknown	120	Atmospheric (restricted oxygen)	n/a	62.93		%	2	257.394		g/kg C	2.27	113.389		g/kg C	11.1689		35.3548
175	9	Wiedemeier et al	2015b	Brodowski et al. 2005	4 M TFA	105	4	65% HNO3	170	8	TMS	Phthalic acid		GC	GC	unknown	unknown	Maize straw	Zea mays	Poaceae	Zea	Grasses	unknown	unknown	unknown	Muffle furnace (aluminum foil used to restrict oxygen)	400	300-400	350-450	200-400	Mid	unknown	120	Atmospheric (restricted oxygen)	n/a	67.29		%	2	361.81		g/kg C	2.27	159.388		g/kg C	17.3414		50.8606
176	9	Wiedemeier et al	2015b	Brodowski et al. 2005	4 M TFA	105	4	65% HNO3	170	8	TMS	Phthalic acid		GC	GC	unknown	unknown	Maize straw	Zea mays	Poaceae	Zea	Grasses	unknown	unknown	unknown	Muffle furnace (aluminum foil used to restrict oxygen)	500	400-500	450-550	400-600	Mid	unknown	120	Atmospheric (restricted oxygen)	n/a	70.82		%	2	622.003		g/kg C	2.27	274.01		g/kg C
177	9	Wiedemeier et al	2015b	Brodowski et al. 2005	4 M TFA	105	4	65% HNO3	170	8	TMS	Phthalic acid		GC	GC	unknown	unknown	Rye straw	Secale cereale	Triticeae	Secale	Grasses	unknown	unknown	unknown	Muffle furnace (aluminum foil used to restrict oxygen)	300	200-300	250-350	200-400	Low	unknown	120	Atmospheric (restricted oxygen)	n/a	62.75		%	2	280.955		g/kg C	2.27	123.769		g/kg C	9.09702		36.2272
178	9	Wiedemeier et al	2015b	Brodowski et al. 2005	4 M TFA	105	4	65% HNO3	170	8	TMS	Phthalic acid		GC	GC	unknown	unknown	Rye straw	Secale cereale	Triticeae	Secale	Grasses	unknown	unknown	unknown	Muffle furnace (aluminum foil used to restrict oxygen)	400	300-400	350-450	200-400	Mid	unknown	120	Atmospheric (restricted oxygen)	n/a	71.75		%	2	525.153		g/kg C	2.27	231.345		g/kg C	14.621		60.5661
179	9	Wiedemeier et al	2015b	Brodowski et al. 2005	4 M TFA	105	4	65% HNO3	170	8	TMS	Phthalic acid		GC	GC	unknown	unknown	Rye straw	Secale cereale	Triticeae	Secale	Grasses	unknown	unknown	unknown	Muffle furnace (aluminum foil used to restrict oxygen)	500	400-500	450-550	400-600	Mid	unknown	120	Atmospheric (restricted oxygen)	n/a	75.85		%	2	789.098		g/kg C	2.27	347.62		g/kg C
180	10	Budai et al	2017	Wiedemeier et al. 2016	n/a	n/a	n/a	65% HNO3	170	8	n/a	n/a		HPLC	LC	100 mm × 4.6 mm	15	Corn Cob	Zea mays	Poaceae	Zea	Grasses	Serbia	chaffed, 5 mm slices	105	Muffle furnace	416	400-500	350-450	400-600	Mid	2.5	Cooled after reaching set temperature	0	120	78.8		%	3	351.033		g/kg C	2.27	154.64	7.56	g/kg C	6.85055		46.0518
181	10	Budai et al	2017	Wiedemeier et al. 2016	n/a	n/a	n/a	65% HNO3	170	8	n/a	n/a		HPLC	LC	100 mm × 4.6 mm	15	Corn Cob	Zea mays	Poaceae	Zea	Grasses	Serbia	chaffed, 5 mm slices	105	Muffle furnace	485	400-500	450-550	400-600	Mid	2.5	Cooled after reaching set temperature	0	120	83.51		%	3	383.744		g/kg C	2.27	169.05	7.57	g/kg C	8.36798		55.516
182	10	Budai et al	2017	Wiedemeier et al. 2016	n/a	n/a	n/a	65% HNO3	170	8	n/a	n/a		HPLC	LC	100 mm × 4.6 mm	15	Corn Cob	Zea mays	Poaceae	Zea	Grasses	Serbia	chaffed, 5 mm slices	105	Muffle furnace	562	500-600	550-650	400-600	Mid	2.5	Cooled after reaching set temperature	0	120	86.85		%	3	383.471		g/kg C	2.27	168.93	20.39	g/kg C	8.15932		51.0844
183	10	Budai et al	2017	Wiedemeier et al. 2016	n/a	n/a	n/a	65% HNO3	170	8	n/a	n/a		HPLC	LC	100 mm × 4.6 mm	15	Chestnut wood	Castanea sativa	Fagaceae	Castanea	Hardwood	Ticino, Switzerland	2-8 mm	105	Muffle furnace	450	400-500	350-450	400-600	Mid	5 (to 200 C), 0.833 (to max temp)	300	0	13	68.2		%	3	292.489		g/kg C	2.27	128.85	1.63	g/kg C	5.52766		33.1144
184	10	Budai et al	2017	Wiedemeier et al. 2016	n/a	n/a	n/a	65% HNO3	170	8	n/a	n/a		HPLC	LC	100 mm × 4.6 mm	15	Corn Cob	Zea mays	Poaceae	Zea	Grasses	Serbia	chaffed, 5 mm slices	105	Muffle furnace	372	300-400	350-450	200-400	Mid	2.5	Cooled after reaching set temperature	0	120	71.85		%	3	256.215		g/kg C	2.27	112.87	3.37	g/kg C	5.9934		30.2943
185	10	Budai et al	2017	Wiedemeier et al. 2016	n/a	n/a	n/a	65% HNO3	170	8	n/a	n/a		HPLC	LC	100 mm × 4.6 mm	15	Corn Cob	Zea mays	Poaceae	Zea	Grasses	Serbia	chaffed, 5 mm slices	105	Muffle furnace	369	300-400	350-450	200-400	Mid	2.5	Cooled after reaching set temperature	0	120	74.24		%	3	290.333		g/kg C	2.27	127.9	3.6	g/kg C	6.74033		35.1086
186	10	Budai et al	2017	Wiedemeier et al. 2016	n/a	n/a	n/a	65% HNO3	170	8	n/a	n/a		HPLC	LC	100 mm × 4.6 mm	15	Corn Cob	Zea mays	Poaceae	Zea	Grasses	Serbia	chaffed, 5 mm slices	105	Muffle furnace	386	300-400	350-450	200-400	Mid	2.5	Cooled after reaching set temperature	0	120	76.21		%	3	294.782		g/kg C	2.27	129.86	85.57	g/kg C	5.60774		33.2786
187	10	Budai et al	2017	Wiedemeier et al. 2016	n/a	n/a	n/a	65% HNO3	170	8	n/a	n/a		HPLC	LC	100 mm × 4.6 mm	15	Chestnut wood	Castanea sativa	Fagaceae	Castanea	Hardwood	Ticino, Switzerland	2-8 mm	105	Muffle furnace	450	400-500	350-450	400-600	Mid	5 (to 200 C), 0.833 (to max temp)	300	0	13	68.2		%	3	436.339		g/kg C	2.27	192.22	127.72	g/kg C	9.611		54.379
188	10	Budai et al	2017	Wiedemeier et al. 2016	n/a	n/a	n/a	65% HNO3	170	8	n/a	n/a		HPLC	LC	100 mm × 4.6 mm	15	Corn Cob	Zea mays	Poaceae	Zea	Grasses	Serbia	chaffed, 5 mm slices	105	Muffle furnace	796	700-800	750-850	600-800	High	2.5	Cooled after reaching set temperature	0	120	91.52		%	3	413.776		g/kg C	2.27	182.28	5.26	g/kg C	2.53898		23.3056
189	10	Budai et al	2017	Wiedemeier et al. 2016	n/a	n/a	n/a	65% HNO3	170	8	n/a	n/a		HPLC	LC	100 mm × 4.6 mm	15	Miscanthus	Miscanthus giganteas	Poaceae	Miscanthus	Grasses	unknown	chaffed, 5 mm slices	105	Muffle furnace	235	200-300	150-250	200-400	Low	2.5	Cooled after reaching set temperature	0	120	46.11		%	3	26.7406		g/kg C	2.27	11.78	2.01	g/kg C	1.11557		4.31148
190	10	Budai et al	2017	Wiedemeier et al. 2016	n/a	n/a	n/a	65% HNO3	170	8	n/a	n/a		HPLC	LC	100 mm × 4.6 mm	15	Miscanthus	Miscanthus giganteas	Poaceae	Miscanthus	Grasses	unknown	chaffed, 5 mm slices	105	Muffle furnace	369	300-400	350-450	200-400	Mid	2.5	Cooled after reaching set temperature	0	120	66.6		%	3	230.746		g/kg C	2.27	101.65	1.73	g/kg C	5.34679		28.0859
191	10	Budai et al	2017	Wiedemeier et al. 2016	n/a	n/a	n/a	65% HNO3	170	8	n/a	n/a		HPLC	LC	100 mm × 4.6 mm	15	Chestnut wood	Castanea sativa	Fagaceae	Castanea	Hardwood	Ticino, Switzerland	2-8 mm	105	Muffle furnace	450	400-500	350-450	400-600	Mid	5 (to 200 C), 0.833 (to max temp)	300	0	13	68.2		%	3	280.322		g/kg C	2.27	123.49	1.91	g/kg C	5.47061		32.0086
192	10	Budai et al	2017	Wiedemeier et al. 2016	n/a	n/a	n/a	65% HNO3	170	8	n/a	n/a		HPLC	LC	100 mm × 4.6 mm	15	Miscanthus	Miscanthus giganteas	Poaceae	Miscanthus	Grasses	unknown	chaffed, 5 mm slices	105	Muffle furnace	385	300-400	350-450	200-400	Mid	2.5	Cooled after reaching set temperature	0	120	67.65		%	3	281.957		g/kg C	2.27	124.21	2.74	g/kg C	6.42166		34.2447
193	10	Budai et al	2017	Wiedemeier et al. 2016	n/a	n/a	n/a	65% HNO3	170	8	n/a	n/a		HPLC	LC	100 mm × 4.6 mm	15	Miscanthus	Miscanthus giganteas	Poaceae	Miscanthus	Grasses	unknown	chaffed, 5 mm slices	105	Muffle furnace	416	400-500	350-450	400-600	Mid	2.5	Cooled after reaching set temperature	0	120	73.56		%	3	360.658		g/kg C	2.27	158.88	1.06	g/kg C	8.13466		49.65
194	10	Budai et al	2017	Wiedemeier et al. 2016	n/a	n/a	n/a	65% HNO3	170	8	n/a	n/a		HPLC	LC	100 mm × 4.6 mm	15	Miscanthus	Miscanthus giganteas	Poaceae	Miscanthus	Grasses	unknown	chaffed, 5 mm slices	105	Muffle furnace	503	500-600	450-550	400-600	Mid	2.5	Cooled after reaching set temperature	0	120	64.52		%	3	353.121		g/kg C	2.27	155.56	2.29	g/kg C	7.85578		50.0281
195	10	Budai et al	2017	Wiedemeier et al. 2016	n/a	n/a	n/a	65% HNO3	170	8	n/a	n/a		HPLC	LC	100 mm × 4.6 mm	15	Chestnut wood	Castanea sativa	Fagaceae	Castanea	Hardwood	Ticino, Switzerland	2-8 mm	105	Muffle furnace	450	400-500	350-450	400-600	Mid	5 (to 200 C), 0.833 (to max temp)	300	0	13	68.2		%	3	271.174		g/kg C	2.27	119.46	1.99	g/kg C	4.90981		30.3906
196	10	Budai et al	2017	Wiedemeier et al. 2016	n/a	n/a	n/a	65% HNO3	170	8	n/a	n/a		HPLC	LC	100 mm × 4.6 mm	15	Chestnut wood	Castanea sativa	Fagaceae	Castanea	Hardwood	Ticino, Switzerland	2-8 mm	105	Muffle furnace	450	400-500	350-450	400-600	Mid	5 (to 200 C), 0.833 (to max temp)	300	0	13	68.2		%	3	274.625		g/kg C	2.27	120.98	2.62	g/kg C	4.88759		31.1403
197	10	Budai et al	2017	Wiedemeier et al. 2016	n/a	n/a	n/a	65% HNO3	170	8	n/a	n/a		HPLC	LC	100 mm × 4.6 mm	15	Miscanthus	Miscanthus giganteas	Poaceae	Miscanthus	Grasses	unknown	chaffed, 5 mm slices	105	Muffle furnace	600	500-600	550-650	400-600	Mid	2.5	Cooled after reaching set temperature	0	120	71.91		%	3	378.818		g/kg C	2.27	166.88	2.12	g/kg C	7.10909		46.8933
198	10	Budai et al	2017	Wiedemeier et al. 2016	n/a	n/a	n/a	65% HNO3	170	8	n/a	n/a		HPLC	LC	100 mm × 4.6 mm	15	Miscanthus	Miscanthus giganteas	Poaceae	Miscanthus	Grasses	unknown	chaffed, 5 mm slices	105	Muffle furnace	682	600-700	650-750	600-800	Mid	2.5	Cooled after reaching set temperature	0	120	84.64		%	3	384.788		g/kg C	2.27	169.51	4.96	g/kg C	3.74617		34.0037
199	10	Budai et al	2017	Wiedemeier et al. 2016	n/a	n/a	n/a	65% HNO3	170	8	n/a	n/a		HPLC	LC	100 mm × 4.6 mm	15	Chestnut wood	Castanea sativa	Fagaceae	Castanea	Hardwood	Ticino, Switzerland	2-8 mm	105	Muffle furnace	450	400-500	350-450	400-600	Mid	5 (to 200 C), 0.833 (to max temp)	300	0	13	68.2		%	3	271.969		g/kg C	2.27	119.81	3.62	g/kg C	5.13985		30.7552
200	10	Budai et al	2017	Wiedemeier et al. 2016	n/a	n/a	n/a	65% HNO3	170	8	n/a	n/a		HPLC	LC	100 mm × 4.6 mm	15	Chestnut wood	Castanea sativa	Fagaceae	Castanea	Hardwood	Ticino, Switzerland	2-8 mm	105	Muffle furnace	450	400-500	350-450	400-600	Mid	5 (to 200 C), 0.833 (to max temp)	300	0	13	68.2		%	2	290.605		g/kg C	2.27	128.02	3.2	g/kg C	5.83385		32.7997
201	10	Budai et al	2017	Wiedemeier et al. 2016	n/a	n/a	n/a	65% HNO3	170	8	n/a	n/a		HPLC	LC	100 mm × 4.6 mm	15	Corn Cob	Zea mays	Poaceae	Zea	Grasses	Serbia	chaffed, 5 mm slices	105	drying only	105	100-200	50-150	0-200	Low	n/a	n/a	Atmospheric	n/a	47.65		%	3	6.7646		g/kg C	2.27	2.98	2.09	g/kg C	0.067646		1.04777
202	10	Budai et al	2017	Wiedemeier et al. 2016	n/a	n/a	n/a	65% HNO3	170	8	n/a	n/a		HPLC	LC	100 mm × 4.6 mm	15	Miscanthus	Miscanthus giganteas	Poaceae	Miscanthus	Grasses	unknown	chaffed, 5 mm slices	105	drying only	105	100-200	50-150	0-200	Low	n/a	n/a	Atmospheric	n/a	47.87		%	3	1.0215		g/kg C	2.27	0.45	0.44	g/kg C	0		0.089685
203	11	Wagner et al	2017	Dittmar 2008, Ding et al. 2013, Wiedemeier et al 2016	n/a	n/a	n/a	65% HNO3	160	6	n/a	n/a		HPLC-C-IRMS	LC	4.6 × 150 mm, 2.7 μm	25	Chestnut wood	Castanea sativa	Fagaceae	Castanea	Hardwood	Ticino, Switzerland	40 x 5 x 5 cm ?	not dried	Pyrolysis furnace	450	400-500	350-450	400-600	Mid	--> 200 °C (300 K h−1) --> 450 °C (50 K h−1),	300	0	500	68	1	%	3	557.485		g/kg C	2.27	245.588	14	g/kg OC
204	11	Wagner et al	2017	Dittmar 2008, Ding et al. 2013, Wiedemeier et al 2017	n/a	n/a	n/a	65% HNO3	160	6	n/a	n/a		HPLC-C-IRMS	LC	4.6 × 150 mm, 2.7 μm	25	Rice straw	Oryza sativa	Poaceae	Oryza	Grasses	Ticino, Switzerland	"bundled" ?	not dried	Pyrolysis furnace	450	400-500	350-450	400-600	Mid	--> 200 °C (300 K h−1) --> 450 °C (50 K h−1),	300	0	500	51.3	1.1	%	3	610.643		g/kg C	2.27	269.006	21	g/kg OC
205	12	Bostick et al	2018	Dittmar 2008, Dittmar et al 2008	n/a	n/a	n/a	65% HNO3	170	9	n/a	n/a		HPLC-DAD	LC	2.1 × 150 mm, 3.5 μm	Room temperature	Laurel oak wood	Quercus hemisphaerica	Fagaceae	Quercus	Hardwood	Florida, USA	1 x 1 x 5 cm	60 (≤ 5 days)	Furnace	250	200-300	150-250	200-400	Low		180	Atmospheric	n/a	55.9		% OC	1	309.126		g/kg C	2.27	136.179	n /a	g/kg OC	59.8086	n /a	49.3428
206	12	Bostick et al	2018	Dittmar 2008, Dittmar et al 2008	n/a	n/a	n/a	65% HNO3	170	9	n/a	n/a		HPLC-DAD	LC	2.1 × 150 mm, 3.5 μm	Room temperature	Laurel oak wood	Quercus hemisphaerica	Fagaceae	Quercus	Hardwood	Florida, USA	4 x 4 x 10 cm	60 (≤ 5 days)	Pyrolysis furnace	400	300-400	350-450	200-400	Mid	26	180	0	2.3 oven volumes/min	71.4		% OC	1	452.268		g/kg C	2.27	199.237	n /a	g/kg OC	53.4045	n /a	79.556
207	12	Bostick et al	2018	Dittmar 2008, Dittmar et al 2008	n/a	n/a	n/a	65% HNO3	170	9	n/a	n/a		HPLC-DAD	LC	2.1 × 150 mm, 3.5 μm	Room temperature	Laurel oak wood	Quercus hemisphaerica	Fagaceae	Quercus	Hardwood	Florida, USA	4 x 4 x 10 cm	60 (≤ 5 days)	Pyrolysis furnace	525	500-600	450-550	400-600	Mid	26	180	0	2.3 oven volumes/min	80.2		% OC	1	270.536		g/kg C	2.27	119.179	n /a	g/kg OC	23.2051	n /a	27.8973
208	12	Bostick et al	2018	Dittmar 2008, Dittmar et al 2008	n/a	n/a	n/a	65% HNO3	170	9	n/a	n/a		HPLC-DAD	LC	2.1 × 150 mm, 3.5 μm	Room temperature	Laurel oak wood	Quercus hemisphaerica	Fagaceae	Quercus	Hardwood	Florida, USA	4 x 4 x 10 cm	60 (≤ 5 days)	Pyrolysis furnace	650	600-700	550-650	600-800	Mid	26	180	0	2.3 oven volumes/min	81		% OC	1	300.521		g/kg C	2.27	132.388	n /a	g/kg OC	18.1093	n /a	33.8999
209	12	Bostick et al	2018	Dittmar 2008, Dittmar et al 2008	n/a	n/a	n/a	65% HNO3	170	9	n/a	n/a		HPLC-DAD	LC	2.1 × 150 mm, 3.5 μm	Room temperature	Laurel oak wood	Quercus hemisphaerica	Fagaceae	Quercus	Hardwood	Florida, USA	4 x 4 x 10 cm	60 (≤ 5 days)	Pyrolysis furnace	650	600-700	550-650	600-800	Mid	26	1440	0	2.3 oven volumes/min	94.1		% OC	1	292.84		g/kg C	2.27	129.005	n /a	g/kg OC	12.5559	n /a	33.4218
210	12	Bostick et al	2018	Dittmar 2008, Dittmar et al 2008	n/a	n/a	n/a	65% HNO3	170	9	n/a	n/a		HPLC-DAD	LC	2.1 × 150 mm, 3.5 μm	Room temperature	dwarf Fakahatchee grass	Tripsacum floridanum	Poaceae	Tripsacum	Grasses	Florida, USA	4 x 4 x 10 cm	60 (≤ 5 days)	Pyrolysis furnace	400	300-400	350-450	200-400	Mid	26	180	0	2.3 oven volumes/min	66.9		% OC	1	421.269		g/kg C	2.27	185.581	n /a	g/kg OC	31.8903	n /a	79.8123
211	12	Bostick et al	2018	Dittmar 2008, Dittmar et al 2008	n/a	n/a	n/a	65% HNO3	170	9	n/a	n/a		HPLC-DAD	LC	2.1 × 150 mm, 3.5 μm	Room temperature	dwarf Fakahatchee grass	Tripsacum floridanum	Poaceae	Tripsacum	Grasses	Florida, USA	4 x 4 x 10 cm	60 (≤ 5 days)	Pyrolysis furnace	650	600-700	550-650	600-800	Mid	26	180	0	2.3 oven volumes/min	75.1		% OC	1	229.497		g/kg C	2.27	101.1	n /a	g/kg OC	15.5518	n /a	16.227
212	13	Kappenberg et al	2019	Glaser et al. 1998 & Brodowski et al. 2005	4 M TFA	105	4	65% HNO3	170	8	TMS (100 uL pyridine + 100 uL BSTFA)	Citric acid		GC-FID	GC	30 x 0.32 x 0.25	100 (2 min) --(20/min)-> 240 (7 min) --(30/min)-> 300 (10 min)	Beech wood	Fagus sylvatica	Fagaceae	Fagus	Hardwood	unknown	10 cm long	40	Split tube furnace	300	200-300	250-350	200-400	Low	10	180	20.5	3.6				2	95.7259		g/kg C	2.27	42.17	0.96	g/kg OC
213	13	Kappenberg et al	2019	Glaser et al. 1998 & Brodowski et al. 2005	4 M TFA	105	4	65% HNO3	170	8	TMS (100 uL pyridine + 100 uL BSTFA)	Citric acid		GC-FID	GC	30 x 0.32 x 0.25	100 (2 min) --(20/min)-> 240 (7 min) --(30/min)-> 300 (10 min)	Beech wood	Fagus sylvatica	Fagaceae	Fagus	Hardwood	unknown	10 cm long	40	Split tube furnace	350	300-400	250-350	200-400	Mid	10	180	20.5	3.6				2	106.622		g/kg C	2.27	46.97	11.24	g/kg OC
214	13	Kappenberg et al	2019	Glaser et al. 1998 & Brodowski et al. 2005	4 M TFA	105	4	65% HNO3	170	8	TMS (100 uL pyridine + 100 uL BSTFA)	Citric acid		GC-FID	GC	30 x 0.32 x 0.25	100 (2 min) --(20/min)-> 240 (7 min) --(30/min)-> 300 (10 min)	Beech wood	Fagus sylvatica	Fagaceae	Fagus	Hardwood	unknown	10 cm long	40	Split tube furnace	400	300-400	350-450	200-400	Mid	10	180	20.5	3.6				2	87.8717		g/kg C	2.27	38.71	10.11	g/kg OC
215	13	Kappenberg et al	2019	Glaser et al. 1998 & Brodowski et al. 2005	4 M TFA	105	4	65% HNO3	170	8	TMS (100 uL pyridine + 100 uL BSTFA)	Citric acid		GC-FID	GC	30 x 0.32 x 0.25	100 (2 min) --(20/min)-> 240 (7 min) --(30/min)-> 300 (10 min)	Beech wood	Fagus sylvatica	Fagaceae	Fagus	Hardwood	unknown	10 cm long	40	Split tube furnace	450	400-500	350-450	400-600	Mid	10	180	20.5	3.6				2	97.0879		g/kg C	2.27	42.77	3.31	g/kg OC
216	13	Kappenberg et al	2019	Glaser et al. 1998 & Brodowski et al. 2005	4 M TFA	105	4	65% HNO3	170	8	TMS (100 uL pyridine + 100 uL BSTFA)	Citric acid		GC-FID	GC	30 x 0.32 x 0.25	100 (2 min) --(20/min)-> 240 (7 min) --(30/min)-> 300 (10 min)	Beech wood	Fagus sylvatica	Fagaceae	Fagus	Hardwood	unknown	10 cm long	40	Split tube furnace	500	400-500	450-550	400-600	Mid	10	180	20.5	3.6				2	128.073		g/kg C	2.27	56.42	3.72	g/kg OC
217	13	Kappenberg et al	2019	Glaser et al. 1998 & Brodowski et al. 2005	4 M TFA	105	4	65% HNO3	170	8	TMS (100 uL pyridine + 100 uL BSTFA)	Citric acid		GC-FID	GC	30 x 0.32 x 0.25	100 (2 min) --(20/min)-> 240 (7 min) --(30/min)-> 300 (10 min)	Beech wood	Fagus sylvatica	Fagaceae	Fagus	Hardwood	unknown	10 cm long	40	Split tube furnace	600	500-600	550-650	400-600	Mid	10	180	20.5	3.6				2	118.017		g/kg C	2.27	51.99	1.47	g/kg OC
218	13	Kappenberg et al	2019	Glaser et al. 1998 & Brodowski et al. 2005	4 M TFA	105	4	65% HNO3	170	8	TMS (100 uL pyridine + 100 uL BSTFA)	Citric acid		GC-FID	GC	30 x 0.32 x 0.25	100 (2 min) --(20/min)-> 240 (7 min) --(30/min)-> 300 (10 min)	Pine wood	Pinus sylvestris	Pinaceae	Pinus	Softwood	unknown	10 cm long	40	Split tube furnace	300	200-300	250-350	200-400	Low	10	180	20.5	3.6				2	147.777		g/kg C	2.27	65.1	5.45	g/kg OC
219	13	Kappenberg et al	2019	Glaser et al. 1998 & Brodowski et al. 2005	4 M TFA	105	4	65% HNO3	170	8	TMS (100 uL pyridine + 100 uL BSTFA)	Citric acid		GC-FID	GC	30 x 0.32 x 0.25	100 (2 min) --(20/min)-> 240 (7 min) --(30/min)-> 300 (10 min)	Pine wood	Pinus sylvestris	Pinaceae	Pinus	Softwood	unknown	10 cm long	40	Split tube furnace	350	300-400	250-350	200-400	Mid	10	180	20.5	3.6				2	92.9338		g/kg C	2.27	40.94	0.14	g/kg OC
220	13	Kappenberg et al	2019	Glaser et al. 1998 & Brodowski et al. 2005	4 M TFA	105	4	65% HNO3	170	8	TMS (100 uL pyridine + 100 uL BSTFA)	Citric acid		GC-FID	GC	30 x 0.32 x 0.25	100 (2 min) --(20/min)-> 240 (7 min) --(30/min)-> 300 (10 min)	Pine wood	Pinus sylvestris	Pinaceae	Pinus	Softwood	unknown	10 cm long	40	Split tube furnace	400	300-400	350-450	200-400	Mid	10	180	20.5	3.6				2	125.554		g/kg C	2.27	55.31	5.19	g/kg OC
221	13	Kappenberg et al	2019	Glaser et al. 1998 & Brodowski et al. 2005	4 M TFA	105	4	65% HNO3	170	8	TMS (100 uL pyridine + 100 uL BSTFA)	Citric acid		GC-FID	GC	30 x 0.32 x 0.25	100 (2 min) --(20/min)-> 240 (7 min) --(30/min)-> 300 (10 min)	Pine wood	Pinus sylvestris	Pinaceae	Pinus	Softwood	unknown	10 cm long	40	Split tube furnace	450	400-500	350-450	400-600	Mid	10	180	20.5	3.6				2	144.463		g/kg C	2.27	63.64	4.67	g/kg OC
222	13	Kappenberg et al	2019	Glaser et al. 1998 & Brodowski et al. 2005	4 M TFA	105	4	65% HNO3	170	8	TMS (100 uL pyridine + 100 uL BSTFA)	Citric acid		GC-FID	GC	30 x 0.32 x 0.25	100 (2 min) --(20/min)-> 240 (7 min) --(30/min)-> 300 (10 min)	Pine wood	Pinus sylvestris	Pinaceae	Pinus	Softwood	unknown	10 cm long	40	Split tube furnace	500	400-500	450-550	400-600	Mid	10	180	20.5	3.6				2	109.232		g/kg C	2.27	48.12	2.17	g/kg OC
223	13	Kappenberg et al	2019	Glaser et al. 1998 & Brodowski et al. 2005	4 M TFA	105	4	65% HNO3	170	8	TMS (100 uL pyridine + 100 uL BSTFA)	Citric acid		GC-FID	GC	30 x 0.32 x 0.25	100 (2 min) --(20/min)-> 240 (7 min) --(30/min)-> 300 (10 min)	Pine wood	Pinus sylvestris	Pinaceae	Pinus	Softwood	unknown	10 cm long	40	Split tube furnace	600	500-600	550-650	400-600	Mid	10	180	20.5	3.6				2	97.2014		g/kg C	2.27	42.82	5.26	g/kg OC
224	13	Kappenberg et al	2019	Glaser et al. 1998 & Brodowski et al. 2005	4 M TFA	105	4	65% HNO3	170	8	TMS (100 uL pyridine + 100 uL BSTFA)	Citric acid		GC-FID	GC	30 x 0.32 x 0.25	100 (2 min) --(20/min)-> 240 (7 min) --(30/min)-> 300 (10 min)	Einkorn grass	Triticum monococcum	Poaceae	Triticum	Grasses	Gatersleben, Germany	10 cm long	40	Split tube furnace	300	200-300	250-350	200-400	Low	10	180	20.5	3.6				2	125.531		g/kg C	2.27	55.3	7.66	g/kg OC
225	13	Kappenberg et al	2019	Glaser et al. 1998 & Brodowski et al. 2005	4 M TFA	105	4	65% HNO3	170	8	TMS (100 uL pyridine + 100 uL BSTFA)	Citric acid		GC-FID	GC	30 x 0.32 x 0.25	100 (2 min) --(20/min)-> 240 (7 min) --(30/min)-> 300 (10 min)	Einkorn grass	Triticum monococcum	Poaceae	Triticum	Grasses	Gatersleben, Germany	10 cm long	40	Split tube furnace	350	300-400	250-350	200-400	Mid	10	180	20.5	3.6				2	119.016		g/kg C	2.27	52.43	2.27	g/kg OC
226	13	Kappenberg et al	2019	Glaser et al. 1998 & Brodowski et al. 2005	4 M TFA	105	4	65% HNO3	170	8	TMS (100 uL pyridine + 100 uL BSTFA)	Citric acid		GC-FID	GC	30 x 0.32 x 0.25	100 (2 min) --(20/min)-> 240 (7 min) --(30/min)-> 300 (10 min)	Einkorn grass	Triticum monococcum	Poaceae	Triticum	Grasses	Gatersleben, Germany	10 cm long	40	Split tube furnace	400	300-400	350-450	200-400	Mid	10	180	20.5	3.6				2	85.6925		g/kg C	2.27	37.75	7.46	g/kg OC
227	13	Kappenberg et al	2019	Glaser et al. 1998 & Brodowski et al. 2005	4 M TFA	105	4	65% HNO3	170	8	TMS (100 uL pyridine + 100 uL BSTFA)	Citric acid		GC-FID	GC	30 x 0.32 x 0.25	100 (2 min) --(20/min)-> 240 (7 min) --(30/min)-> 300 (10 min)	Einkorn grass	Triticum monococcum	Poaceae	Triticum	Grasses	Gatersleben, Germany	10 cm long	40	Split tube furnace	450	400-500	350-450	400-600	Mid	10	180	20.5	3.6				2	120.287		g/kg C	2.27	52.99	0.22	g/kg OC
228	13	Kappenberg et al	2019	Glaser et al. 1998 & Brodowski et al. 2005	4 M TFA	105	4	65% HNO3	170	8	TMS (100 uL pyridine + 100 uL BSTFA)	Citric acid		GC-FID	GC	30 x 0.32 x 0.25	100 (2 min) --(20/min)-> 240 (7 min) --(30/min)-> 300 (10 min)	Einkorn grass	Triticum monococcum	Poaceae	Triticum	Grasses	Gatersleben, Germany	10 cm long	40	Split tube furnace	500	400-500	450-550	400-600	Mid	10	180	20.5	3.6				2	107.984		g/kg C	2.27	47.57	1.54	g/kg OC
229	13	Kappenberg et al	2019	Glaser et al. 1998 & Brodowski et al. 2005	4 M TFA	105	4	65% HNO3	170	8	TMS (100 uL pyridine + 100 uL BSTFA)	Citric acid		GC-FID	GC	30 x 0.32 x 0.25	100 (2 min) --(20/min)-> 240 (7 min) --(30/min)-> 300 (10 min)	Einkorn grass	Triticum monococcum	Poaceae	Triticum	Grasses	Gatersleben, Germany	10 cm long	40	Split tube furnace	600	500-600	550-650	400-600	Mid	10	180	20.5	3.6				2	90.4141		g/kg C	2.27	39.83	7.88	g/kg OC
230	14	Chang et al	2019	Brodowski et al. 2005	4 M TFA	105	4	65% HNO3	170	8	TMS	Citric acid	Biphenyl dicarboxylic acid	GC-FID	GC	30 x 0.25 x 0.25	100 (2 min) --(20/min)-> 250 (12 min) --(10/min)-> 300 (5 min)	Peanut shell	Arachis hypogaea	Fabaceae	Arachis	Shell	Chengong district, China	250 um powder	60 (7 days)	Muffle furnace	60	0-100	50-150	0-200	Low	unknown	240	0	n/a	44.4		% C		11.759		g/kg C	2.27	5.18018		g/kg C	5.18		0
231	14	Chang et al	2019	Brodowski et al. 2005	4 M TFA	105	4	65% HNO3	170	8	TMS	Citric acid	Biphenyl dicarboxylic acid	GC-FID	GC	30 x 0.25 x 0.25	100 (2 min) --(20/min)-> 250 (12 min) --(10/min)-> 300 (5 min)	Peanut shell	Arachis hypogaea	Fabaceae	Arachis	Shell	Chengong district, China	250 um powder	60 (7 days)	Muffle furnace	200	100-200	150-250	0-200	Low	unknown	240	0	n/a	54.3		% C		19.749		g/kg C	2.27	8.7		g/kg C	1.29717		1.67736
232	14	Chang et al	2019	Brodowski et al. 2005	4 M TFA	105	4	65% HNO3	170	8	TMS	Citric acid	Biphenyl dicarboxylic acid	GC-FID	GC	30 x 0.25 x 0.25	100 (2 min) --(20/min)-> 250 (12 min) --(10/min)-> 300 (5 min)	Peanut shell	Arachis hypogaea	Fabaceae	Arachis	Shell	Chengong district, China	250 um powder	60 (7 days)	Muffle furnace	300	200-300	250-350	200-400	Low	unknown	240	0	n/a	66.9		% C		485.553		g/kg C	2.27	213.9		g/kg C	9.06936		36.5769
233	14	Chang et al	2019	Brodowski et al. 2005	4 M TFA	105	4	65% HNO3	170	8	TMS	Citric acid	Biphenyl dicarboxylic acid	GC-FID	GC	30 x 0.25 x 0.25	100 (2 min) --(20/min)-> 250 (12 min) --(10/min)-> 300 (5 min)	Peanut shell	Arachis hypogaea	Fabaceae	Arachis	Shell	Chengong district, China	250 um powder	60 (7 days)	Muffle furnace	400	300-400	350-450	200-400	Mid	unknown	240	0	n/a	73.5		% C		360.204		g/kg C	2.27	158.68		g/kg C	12.8531		31.1965
234	14	Chang et al	2019	Brodowski et al. 2005	4 M TFA	105	4	65% HNO3	170	8	TMS	Citric acid	Biphenyl dicarboxylic acid	GC-FID	GC	30 x 0.25 x 0.25	100 (2 min) --(20/min)-> 250 (12 min) --(10/min)-> 300 (5 min)	Peanut shell	Arachis hypogaea	Fabaceae	Arachis	Shell	Chengong district, China	250 um powder	60 (7 days)	Muffle furnace	500	400-500	450-550	400-600	Mid	unknown	240	0	n/a	77.4		% C		657.831		g/kg C	2.27	289.793		g/kg C	9.30236		23.0965
235	14	Chang et al	2019	Brodowski et al. 2005	4 M TFA	105	4	65% HNO3	170	8	TMS	Citric acid	Biphenyl dicarboxylic acid	GC-FID	GC	30 x 0.25 x 0.25	100 (2 min) --(20/min)-> 250 (12 min) --(10/min)-> 300 (5 min)	Peanut shell	Arachis hypogaea	Fabaceae	Arachis	Shell	Chengong district, China	250 um powder	60 (7 days)	Muffle furnace	600	500-600	550-650	400-600	Mid	unknown	240	0	n/a	80.1		% C		793.592		g/kg C	2.27	349.6		g/kg C	4.05536		9.4392
236	14	Chang et al	2019	Brodowski et al. 2005	4 M TFA	105	4	65% HNO3	170	8	TMS	Citric acid	Biphenyl dicarboxylic acid	GC-FID	GC	30 x 0.25 x 0.25	100 (2 min) --(20/min)-> 250 (12 min) --(10/min)-> 300 (5 min)	Peanut shell	Arachis hypogaea	Fabaceae	Arachis	Shell	Chengong district, China	250 um powder	60 (7 days)	Muffle furnace	700	600-700	650-750	600-800	High	unknown	240	0	n/a	82.8		% C		793.592		g/kg C	2.27	349.6		g/kg C	4.05536		16.606
[truncated: 36 more columns]

## Sheet: Treated_Data
Entry	GC or LC	Family	Genus	Category	Ct	Temp_1	Temp_2	Temp_3	Temp_Cat	Heating duration	Air comp	Corr_BPCA	Uncorr_BPCA	B3CA_C	B4CA_C	B5CA_C	B6CA_C	B3CA_P	B4CA_P	B5CA_P	B6CA_P	Average CAS	BPCAarom	BPCAcond	B5_B6 on BPCA	B5_B6 on B3_B4	B5CA on B6CA	B6CA on B4CA	B4CA on B6CA	B4CA on B5CA	B5CA on B4CA
1	GC	Pinaceae	Pinus	Softwood	300	200-300	250-350	200-400	Low	15	Atmospheric (restricted oxygen)	7.037	3.1	0.6	1.6	0.9	0	19.3548	51.6129	29.0323	0	4.09677	0.31	0	0.290323	0.409091		0		1.77778	0.5625
2	GC	Pinaceae	Pinus	Softwood	300	200-300	250-350	200-400	Low	30	Atmospheric (restricted oxygen)	85.806	37.8	4.9	12.6	10.8	9.5	12.963	33.3333	28.5714	25.1323	4.65873	3.78	25.1323	0.537037	1.16	1.13684	0.753968	1.32632	1.16667	0.857143
3	GC	Pinaceae	Pinus	Softwood	300	200-300	250-350	200-400	Low	60	Atmospheric (restricted oxygen)	127.801	56.3	6.9	18.9	19.6	10.9	12.2558	33.5702	34.8135	19.3606	4.61279	5.63	19.3606	0.541741	1.18217	1.79817	0.57672	1.73394	0.964286	1.03704
4	GC	Pinaceae	Pinus	Softwood	300	200-300	250-350	200-400	Low	120	Atmospheric (restricted oxygen)	379.771	167.3	16.7	49.3	60.1	41.2	9.98207	29.468	35.9235	24.6264	4.75194	16.73	24.6264	0.605499	1.53485	1.45874	0.8357	1.1966	0.8203	1.21907
5	GC	Pinaceae	Pinus	Softwood	300	200-300	250-350	200-400	Low	240	Atmospheric (restricted oxygen)	534.358	235.4	23	66.7	85.5	60.2	9.7706	28.3347	36.3212	25.5735	4.77698	23.54	25.5735	0.618946	1.6243	1.42027	0.902549	1.10797	0.780117	1.28186
6	GC	Pinaceae	Pinus	Softwood	300	200-300	250-350	200-400	Low	600	Atmospheric (restricted oxygen)	529.818	233.4	27.7	84.5	76.6	44.6	11.868	36.2039	32.8192	19.1088	4.59169	23.34	19.1088	0.51928	1.08021	1.71749	0.527811	1.89462	1.10313	0.906509
7	GC	Fagaceae	Castanea	Hardwood	450	400-500	350-450	400-600	Mid	300	0	336.647	148.303										14.8303
8	GC	Fagaceae	Castanea	Hardwood	450	400-500	350-450	400-600	Mid	300	0	303.735	133.804										13.3804
9	GC	Fagaceae	Castanea	Hardwood	450	400-500	350-450	400-600	Mid	300	0	97.9312	43.1415										4.31415
10	GC	Poaceae	Oryza	Grasses	450	400-500	350-450	400-600	Mid	300	0	297.092	130.877										13.0877
11	GC	Poaceae	Oryza	Grasses	450	400-500	350-450	400-600	Mid	300	0	246.365	108.531										10.8531
12	GC	Poaceae	Oryza	Grasses	450	400-500	350-450	400-600	Mid	300	0	240.954	106.147										10.6147
13	GC	Fagaceae	Castanea	Hardwood	200	100-200	150-250	0-200	Low	300	0	7.491	3.3	1.0032	1.7853	0.3267	0.1848	30.4	54.1	9.9	5.6	3.907	0.33	5.6	0.155	0.183432	1.76786	0.103512	9.66071	5.46465	0.182994
14	GC	Fagaceae	Castanea	Hardwood	250	200-300	150-250	200-400	Low	300	0	41.541	18.3	3.0561	10.5408	3.2757	1.4091	16.7	57.6	17.9	7.7	4.162	1.83	7.7	0.256	0.344549	2.32468	0.133681	7.48052	3.21788	0.310764
15	GC	Fagaceae	Castanea	Hardwood	275	200-300	250-350	200-400	Low	300	0	155.722	68.6	3.1556	19.2766	23.5984	22.5694	4.6	28.1	34.4	32.9	4.956	6.86	32.9	0.673	2.0581	1.04559	1.17082	0.854103	0.81686	1.2242
16	GC	Fagaceae	Castanea	Hardwood	300	200-300	250-350	200-400	Low	300	0	188.864	83.2	6.656	26.4576	29.2032	20.9664	8	31.8	35.1	25.2	4.779	8.32	25.2	0.603	1.51508	1.39286	0.792453	1.2619	0.905983	1.10377
17	GC	Fagaceae	Castanea	Hardwood	350	300-400	250-350	200-400	Mid	300	0	213.607	94.1	5.4578	25.9716	28.8887	33.7819	5.8	27.6	30.7	35.9	4.967	9.41	35.9	0.666	1.99401	0.855153	1.30072	0.768802	0.899023	1.11232
18	GC	Fagaceae	Castanea	Hardwood	400	300-400	350-450	200-400	Mid	300	0	290.106	127.8	7.668	32.0778	43.3242	44.73	6	25.1	33.9	35	4.979	12.78	35	0.689	2.21543	0.968571	1.39442	0.717143	0.740413	1.3506
19	GC	Fagaceae	Castanea	Hardwood	450	400-500	350-450	400-600	Mid	300	0	311.489	137.22	8.2332	35.9242	49.5364	43.5262	6	26.18	36.1	31.72	4.9354	13.722	31.72	0.6782	2.10752	1.13808	1.21161	0.825347	0.725208	1.37892
20	GC	Fagaceae	Castanea	Hardwood	500	400-500	450-550	400-600	Mid	300	0	318.027	140.1	10.6476	33.9042	41.4696	54.0786	7.6	24.2	29.6	38.6	4.992	14.01	38.6	0.682	2.14465	0.766839	1.59504	0.626943	0.817568	1.22314
21	GC	Fagaceae	Castanea	Hardwood	600	500-600	550-650	400-600	Mid	300	0	310.082	136.6	5.464	20.3534	34.2866	76.6326	4	14.9	25.1	56.1	5.337	13.66	56.1	0.812	4.2963	0.447415	3.7651	0.265597	0.593625	1.68456
22	GC	Fagaceae	Castanea	Hardwood	700	600-700	650-750	600-800	High	300	0	352.531	155.3	3.4166	13.2005	28.7305	109.952	2.2	8.5	18.5	70.8	5.579	15.53	70.8	0.893	8.34579	0.261299	8.32941	0.120056	0.459459	2.17647
23	GC	Fagaceae	Castanea	Hardwood	800	700-800	750-850	600-800	High	300	0	235.399	103.7	0	4.7702	17.9401	80.9897	0	4.6	17.3	78.1	5.735	10.37	78.1	0.954	20.7391	0.221511	16.9783	0.0588988	0.265896	3.76087
24	GC	Fagaceae	Castanea	Hardwood	900	800-900	850-1000	800-1000	High	300	0	189.318	83.4	0	0	12.3432	71.0568	0	0	14.8	85.2	5.852	8.34	85.2	1		0.173709		0	0
25	GC	Fagaceae	Castanea	Hardwood	1000	900-1000	850-1000	800-1000	High	300	0	194.539	85.7	0	0	1.9711	83.7289	0	0	2.3	97.7	5.977	8.57	97.7	1		0.0235415		0	0
26	GC	Fagaceae	Castanea	Hardwood	450	400-500	350-450	400-600	Mid	300	0	285.339	125.7	10.0937	37.6723	39.0173	38.9167	8.03	29.97	31.04	30.96	4.8493	12.57	30.96	0.62	1.63158	1.00258	1.03303	0.968023	0.965528	1.0357
27	LC	Fagaceae	Castanea	Hardwood	200	100-200	150-250	0-200	Low	300	0	13.62	6	1.686	2.274	1.122	0.918	28.1	37.9	18.7	15.3	4.212	0.6	15.3	0.34	0.515152	1.22222	0.403694	2.47712	2.02674	0.493404
28	LC	Fagaceae	Castanea	Hardwood	250	200-300	150-250	200-400	Low	300	0	75.591	33.3	2.4309	11.6883	10.656	8.4915	7.3	35.1	32	25.5	4.753	3.33	25.5	0.575	1.35613	1.2549	0.726496	1.37647	1.09688	0.911681
29	LC	Fagaceae	Castanea	Hardwood	275	200-300	250-350	200-400	Low	300	0	193.177	85.1	6.9782	27.3171	28.934	21.9558	8.2	32.1	34	25.8	4.778	8.51	25.8	0.598	1.48387	1.31783	0.803738	1.24419	0.944118	1.05919
30	LC	Fagaceae	Castanea	Hardwood	300	200-300	250-350	200-400	Low	300	0	261.277	115.1	8.057	37.0622	39.3642	30.6166	7	32.2	34.2	26.6	4.804	11.51	26.6	0.608	1.55102	1.28571	0.826087	1.21053	0.94152	1.06211
31	LC	Fagaceae	Castanea	Hardwood	350	300-400	250-350	200-400	Mid	300	0	370.237	163.1	12.3956	50.8872	53.9861	45.8311	7.6	31.2	33.1	28.1	4.817	16.31	28.1	0.612	1.57732	1.17794	0.900641	1.11032	0.942598	1.0609
32	LC	Fagaceae	Castanea	Hardwood	400	300-400	350-450	200-400	Mid	300	0	451.049	198.7	15.6973	63.9814	63.1866	55.636	7.9	32.2	31.8	28	4.795	19.87	28	0.598	1.49127	1.13571	0.869565	1.15	1.01258	0.987578
33	LC	Fagaceae	Castanea	Hardwood	450	400-500	350-450	400-600	Mid	300	0	437.089	192.55	4.87151	66.5068	65.467	55.724	2.53	34.54	34	28.94	4.8939	19.255	28.94	0.6294	1.69787	1.17484	0.837869	1.1935	1.01588	0.984366
34	LC	Fagaceae	Castanea	Hardwood	500	400-500	450-550	400-600	Mid	300	0	474.203	208.9	14.2052	72.4883	58.0742	64.1323	6.8	34.7	27.8	30.7	4.824	20.89	30.7	0.585	1.40964	0.905537	0.884726	1.13029	1.2482	0.801153
35	LC	Fagaceae	Castanea	Hardwood	600	500-600	550-650	400-600	Mid	300	0	545.254	240.2	12.01	56.6872	59.0892	112.654	5	23.6	24.6	46.9	5.138	24.02	46.9	0.715	2.5	0.52452	1.98729	0.503198	0.95935	1.04237
36	LC	Fagaceae	Castanea	Hardwood	700	600-700	650-750	600-800	High	300	0	527.321	232.3	11.3827	29.9667	36.7034	154.247	4.9	12.9	15.8	66.4	5.437	23.23	66.4	0.822	4.61798	0.237952	5.14729	0.194277	0.816456	1.22481
37	LC	Fagaceae	Castanea	Hardwood	800	700-800	750-850	600-800	High	300	0	530.953	233.9	14.2679	33.2138	22.4544	163.73	6.1	14.2	9.6	70	5.431	23.39	70	0.796	3.92118	0.137143	4.92958	0.202857	1.47917	0.676056
38	LC	Fagaceae	Castanea	Hardwood	900	800-900	850-1000	800-1000	High	300	0	484.418	213.4	0	33.2904	18.7792	161.33	0	15.6	8.8	75.6	5.6	21.34	75.6	0.844	5.41026	0.116402	4.84615	0.206349	1.77273	0.564103
39	LC	Fagaceae	Castanea	Hardwood	1000	900-1000	850-1000	800-1000	High	300	0	448.779	197.7	0	28.6665	15.2229	153.811	0	14.5	7.7	77.8	5.633	19.77	77.8	0.855	5.89655	0.0989717	5.36552	0.186375	1.88312	0.531034
40	GC	Poaceae	Oryza	Grasses	200	100-200	150-250	0-200	Low	300	0	16.3894	7.22	0.993472	3.20496	2.70678	0.314792	13.76	44.39	37.49	4.36	4.3245	0.722	4.36	0.4185	0.71969	8.59862	0.0982203	10.1812	1.18405	0.84456
41	GC	Poaceae	Oryza	Grasses	250	200-300	150-250	200-400	Low	300	0	71.8909	31.67	2.5336	10.9863	11.0022	7.14792	8	34.69	34.74	22.57	4.7188	3.167	22.57	0.5731	1.34247	1.53921	0.65062	1.537	0.998561	1.00144
42	GC	Poaceae	Oryza	Grasses	275	200-300	250-350	200-400	Low	300	0	135.02	59.48	4.85357	17.3563	22.4478	14.8284	8.16	29.18	37.74	24.93	4.7948	5.948	24.93	0.6267	1.67836	1.51384	0.854352	1.17048	0.773185	1.29335
43	GC	Poaceae	Oryza	Grasses	300	200-300	250-350	200-400	Low	300	0	147.119	64.81	7.03837	21.2577	19.8448	16.6756	10.86	32.8	30.62	25.73	4.7126	6.481	25.73	0.5635	1.29066	1.19005	0.784451	1.27478	1.0712	0.933537
44	GC	Poaceae	Oryza	Grasses	350	300-400	250-350	200-400	Mid	300	0	227.908	100.4	7.30912	29.3268	36.0637	27.7004	7.28	29.21	35.92	27.59	4.8382	10.04	27.59	0.6351	1.74048	1.30192	0.94454	1.05872	0.813196	1.22972
45	GC	Poaceae	Oryza	Grasses	400	300-400	350-450	200-400	Mid	300	0	248.043	109.27	8.71975	33.2727	33.6115	33.6552	7.98	30.45	30.76	30.8	4.8434	10.927	30.8	0.6156	1.60187	0.998701	1.01149	0.988636	0.989922	1.01018
46	GC	Poaceae	Oryza	Grasses	450	400-500	350-450	400-600	Mid	300	0	264.228	116.4	6.84432	30.683	42.2066	36.666	5.88	26.36	36.26	31.5	4.9338	11.64	31.5	0.6776	2.10174	1.15111	1.19499	0.836825	0.726972	1.37557
47	GC	Poaceae	Oryza	Grasses	500	400-500	450-550	400-600	Mid	300	0	291.105	128.24	5.29631	24.1861	38.8567	59.9009	4.13	18.86	30.3	46.71	5.1959	12.824	46.71	0.7701	3.34972	0.648683	2.47667	0.403768	0.622442	1.60657
48	GC	Poaceae	Oryza	Grasses	600	500-600	550-650	400-600	Mid	300	0	324.133	142.79	3.96956	18.3628	37.1825	83.2751	2.78	12.86	26.04	58.32	5.399	14.279	58.32	0.8436	5.39386	0.446502	4.53499	0.220508	0.493856	2.02488
49	GC	Poaceae	Oryza	Grasses	700	600-700	650-750	600-800	High	300	0	285.362	125.71	2.16221	10.4339	21.7981	91.3157	1.72	8.3	17.34	72.64	5.609	12.571	72.64	0.8998	8.98004	0.238711	8.75181	0.114262	0.478662	2.08916
50	GC	Poaceae	Oryza	Grasses	800	700-800	750-850	600-800	High	300	0	271.923	119.79	0	4.68379	15.3691	99.7372	0	3.91	12.83	83.26	5.7935	11.979	83.26	0.9609	24.5754	0.154096	21.2941	0.0469613	0.304754	3.28133
51	GC	Poaceae	Oryza	Grasses	900	800-900	850-1000	800-1000	High	300	0	276.463	121.79	0	1.53455	14.6148	105.641	0	1.26	12	86.74	5.8548	12.179	86.74	0.9874	78.3651	0.138344	68.8413	0.0145262	0.105	9.52381
52	GC	Poaceae	Oryza	Grasses	1000	900-1000	850-1000	800-1000	High	300	0	259.438	114.29	0	0.605737	8.28603	105.398	0	0.53	7.25	92.22	5.9169	11.429	92.22	0.9947	187.679	0.0786164	174	0.00574713	0.0731034	13.6792
53	LC	Poaceae	Oryza	Grasses	200	100-200	150-250	0-200	Low	300	0	18.387	8.1	1.87434	3.05775	2.09952	1.06839	23.14	37.75	25.92	13.19	4.2916	0.81	13.19	0.3911	0.642306	1.96513	0.349404	2.86202	1.4564	0.686623
54	LC	Poaceae	Oryza	Grasses	250	200-300	150-250	200-400	Low	300	0	103.013	45.38	3.1766	17.4259	15.2068	9.5661	7	38.4	33.51	21.08	4.6863	4.538	21.08	0.5459	1.20242	1.58966	0.548958	1.82163	1.14593	0.872656
55	LC	Poaceae	Oryza	Grasses	275	200-300	250-350	200-400	Low	300	0	181.214	79.83	4.4146	30.7904	26.5754	18.0496	5.53	38.57	33.29	22.61	4.7298	7.983	22.61	0.559	1.26757	1.47236	0.586207	1.70588	1.15861	0.863106
56	LC	Poaceae	Oryza	Grasses	300	200-300	250-350	200-400	Low	300	0	243.594	107.31	5.06503	41.4968	35.3157	25.4325	4.72	38.67	32.91	23.7	4.7559	10.731	23.7	0.5661	1.30468	1.38861	0.612878	1.63165	1.17502	0.851047
57	LC	Poaceae	Oryza	Grasses	350	300-400	250-350	200-400	Mid	300	0	333.281	146.82	6.22517	58.4344	46.3658	35.8094	4.24	39.8	31.58	24.39	4.7616	14.682	24.39	0.5597	1.27089	1.29479	0.612814	1.63182	1.26029	0.793467
58	LC	Poaceae	Oryza	Grasses	400	300-400	350-450	200-400	Mid	300	0	404.264	178.09	6.55371	75.8841	51.2721	44.38	3.68	42.61	28.79	24.92	4.7495	17.809	24.92	0.5371	1.16029	1.1553	0.584839	1.70987	1.48003	0.675663
59	LC	Poaceae	Oryza	Grasses	450	400-500	350-450	400-600	Mid	300	0	375.14	165.26	6.84176	69.0456	49.9746	39.398	4.14	41.78	30.24	23.84	4.7378	16.526	23.84	0.5408	1.1777	1.26846	0.570608	1.75252	1.38161	0.723791
60	LC	Poaceae	Oryza	Grasses	500	400-500	450-550	400-600	Mid	300	0	464.646	204.69	8.12619	72.1532	51.8684	72.5626	3.97	35.25	25.34	35.45	4.9231	20.469	35.45	0.6079	1.54997	0.71481	1.00567	0.994358	1.39108	0.718865
61	LC	Poaceae	Oryza	Grasses	600	500-600	550-650	400-600	Mid	300	0	481.876	212.28	4.33051	41.0125	45.9162	121.021	2.04	19.32	21.63	57.01	5.3361	21.228	57.01	0.7864	3.68165	0.379407	2.95083	0.338888	0.893204	1.11957
62	LC	Poaceae	Oryza	Grasses	700	600-700	650-750	600-800	High	300	0	447.757	197.25	3.58995	24.6365	28.6407	140.383	1.82	12.49	14.52	71.17	5.5504	19.725	71.17	0.8569	5.98812	0.204019	5.69816	0.175495	0.860193	1.16253
63	LC	Poaceae	Oryza	Grasses	800	700-800	750-850	600-800	High	300	0	427.396	188.28	5.1777	18.2443	15.9285	148.929	2.75	9.69	8.46	79.1	5.6391	18.828	79.1	0.8756	7.03859	0.106953	8.16305	0.122503	1.14539	0.873065
64	LC	Poaceae	Oryza	Grasses	900	800-900	850-1000	800-1000	High	300	0	391.575	172.5	4.67475	14.8522	10.5742	142.399	2.71	8.61	6.13	82.55	5.6852	17.25	82.55	0.8868	7.83392	0.074258	9.58769	0.1043	1.40457	0.711963
65	LC	Poaceae	Oryza	Grasses	1000	900-1000	850-1000	800-1000	High	300	0	359.228	158.25	0	12.4543	6.63068	139.181	0	7.87	4.19	87.95	5.8013	15.825	87.95	0.9214	11.7078	0.0476407	11.1753	0.0894827	1.87828	0.532402
66	GC	Fagaceae	Castanea	Hardwood	450	400-500	350-450	400-600	Mid	300	0	287.199	126.519	16.9447	108.303	91.0133	70.9381	5.9	37.71	31.69	24.7	4.7519	12.6519	24.7	1.28005	1.29305	1.283	0.654999	1.52672	1.18997	0.840361
67	GC	Poaceae	Oryza	Grasses	450	400-500	350-450	400-600	Mid	300	0							16.14	25.3	36.27	22.29	4.6471		22.29		1.41313	1.62719	0.881028	1.13504	0.697546	1.4336
68	GC	Rosaceae	Crataegus	Hardwood	600	500-600	550-650	400-600	Mid	60	20.5	566.417	249.523	14.6464	52.2886	83.7362	98.8515	5.86978	20.9555	33.5586	39.6162	5.06921	24.9523	39.6162	0.731748	2.72783	0.847092	1.8905	0.528962	0.624444	1.60142
69	GC	Rosaceae	Crataegus	Hardwood	600	500-600	550-650	400-600	Mid	120	20.5	528.04	232.617	9.92588	39.8324	78.5929	104.265	4.26706	17.1236	33.7865	44.8229	5.19165	23.2617	44.8229	0.786093	3.67494	0.753778	2.61761	0.382029	0.506819	1.97309
70	GC	Rosaceae	Crataegus	Hardwood	600	500-600	550-650	400-600	Mid	180	20.5	521.827	229.88	11.2292	43.4864	78.6608	96.5033	4.88481	18.917	34.2182	41.9799	5.13293	22.988	41.9799	0.761982	3.20135	0.81511	2.21916	0.450621	0.552835	1.80886
71	GC	Rosaceae	Crataegus	Hardwood	600	500-600	550-650	400-600	Mid	240	20.5	575.563	253.552	8.68062	35.7994	83.6683	125.404	3.42361	14.1192	32.9985	49.4587	5.28492	25.3552	49.4587	0.824572	4.70035	0.667193	3.50295	0.285474	0.427873	2.33714
72	GC	Fagaceae	Fagus	Hardwood	600	500-600	550-650	400-600	Mid	60	20.5	503.622	221.86	10.885	43.7625	77.8147	89.3976	4.90627	19.7253	35.0738	40.2946	5.10757	22.186	40.2946	0.753685	3.05984	0.870434	2.04279	0.489526	0.562393	1.77812
73	GC	Fagaceae	Fagus	Hardwood	600	500-600	550-650	400-600	Mid	120	20.5	499.076	219.857	9.73094	39.3634	73.6222	97.1407	4.42603	17.9041	33.4863	44.1836	5.17427	21.9857	44.1836	0.776699	3.47826	0.757892	2.46779	0.40522	0.534668	1.87032
74	GC	Fagaceae	Fagus	Hardwood	600	500-600	550-650	400-600	Mid	180	20.5	610.466	268.928	9.39387	40.7728	89.1887	129.572	3.49308	15.1613	33.1646	48.1811	5.26034	26.8928	48.1811	0.813456	4.36068	0.688332	3.1779	0.314673	0.457153	2.18745
75	GC	Fagaceae	Fagus	Hardwood	600	500-600	550-650	400-600	Mid	240	20.5	589.174	259.548	8.12355	36.7483	80.1627	134.514	3.12988	14.1586	30.8855	51.8261	5.31408	25.9548	51.8261	0.827116	4.78421	0.595945	3.66041	0.273194	0.458421	2.1814
76	GC	Rosaceae	Malus	Hardwood	400	300-400	350-450	200-400	Mid	30	20.5	360.152	158.657	10.623	41.5582	62.987	43.489	6.69556	26.1937	39.7	27.4107	4.87826	15.8657	27.4107	0.671107	2.04051	1.44834	1.04646	0.955602	0.659791	1.51563
77	GC	Rosaceae	Malus	Hardwood	400	300-400	350-450	200-400	Mid	60	20.5	355.532	156.622	12.7433	45.7087	58.6183	39.5516	8.13636	29.1841	37.4266	25.2529	4.79796	15.6622	25.2529	0.626795	1.6795	1.48207	0.865297	1.15567	0.779768	1.28243
78	GC	Rosaceae	Malus	Hardwood	400	300-400	350-450	200-400	Mid	120	20.5	395.361	174.168	13.0403	52.8587	66.7232	41.5457	7.48717	30.3493	38.3097	23.8538	4.7853	17.4168	23.8538	0.621636	1.64295	1.60602	0.785977	1.2723	0.792209	1.26229
79	GC	Rosaceae	Malus	Hardwood	400	300-400	350-450	200-400	Mid	180	20.5	356.067	156.858	11.2024	42.8668	60.6012	42.1876	7.14173	27.3284	38.6344	26.8954	4.85284	15.6858	26.8954	0.655299	1.90106	1.43647	0.984156	1.0161	0.707359	1.41371
80	GC	Rosaceae	Malus	Hardwood	400	300-400	350-450	200-400	Mid	240	20.5	322.203	141.94	10.6546	43.8024	49.2063	38.2765	7.5064	30.8599	34.667	26.9667	4.81094	14.194	26.9667	0.616337	1.60646	1.28555	0.873844	1.14437	0.890179	1.12337
81	GC	Rosaceae	Malus	Hardwood	400	300-400	350-450	200-400	Mid	720	20.5	374.177	164.836	16.2302	52.7147	59.2215	36.6696	9.84627	31.9801	35.9275	22.2461	4.70573	16.4836	22.2461	0.581736	1.39084	1.615	0.695623	1.43756	0.890128	1.12343
82	GC	Fagaceae	Fagus	Hardwood	400	300-400	350-450	200-400	Mid	30	20.5	487.867	214.919	13.5434	57.2805	88.725	55.3706	6.30161	26.6521	41.2829	25.7634	4.86508	21.4919	25.7634	0.670463	2.03456	1.60239	0.966656	1.03449	0.645596	1.54896
83	GC	Fagaceae	Fagus	Hardwood	400	300-400	350-450	200-400	Mid	60	20.5	461.41	203.264	12.7484	54.9174	85.5082	50.0905	6.27181	27.0177	42.0675	24.643	4.85082	20.3264	24.643	0.667105	2.00395	1.70707	0.912107	1.09636	0.642247	1.55703
84	GC	Fagaceae	Fagus	Hardwood	400	300-400	350-450	200-400	Mid	120	20.5	426.719	187.982	10.2426	45.248	79.8649	52.6262	5.44874	24.0704	42.4854	27.9954	4.93027	18.7982	27.9954	0.704808	2.38763	1.51759	1.16306	0.8598	0.566557	1.76505
85	GC	Fagaceae	Fagus	Hardwood	400	300-400	350-450	200-400	Mid	180	20.5	460.73	202.965	13.8877	57.6874	81.4582	49.9315	6.84242	28.4224	40.1341	24.6011	4.82494	20.2965	24.6011	0.647352	1.83569	1.6314	0.865553	1.15533	0.708184	1.41206
86	GC	Fagaceae	Fagus	Hardwood	400	300-400	350-450	200-400	Mid	240	20.5	480	211.454	14.692	59.1527	85.4443	52.1644	6.94811	27.9743	40.4081	24.6695	4.82799	21.1454	24.6695	0.650775	1.86349	1.63798	0.88186	1.13397	0.692296	1.44447
87	GC	Poaceae	Triticum	Grasses	300	200-300	250-350	200-400	Low	60	20.5	347.015	152.87	14.6939	49.1045	54.6936	34.3778	9.61204	32.1218	35.7779	22.4883	4.71142	15.287	22.4883	0.582662	1.39614	1.59096	0.700095	1.42838	0.897811	1.11382
88	GC	Poaceae	Triticum	Grasses	300	200-300	250-350	200-400	Low	120	20.5	403.122	177.587	22.0864	60.7032	58.3589	36.4384	12.4369	34.1823	32.8622	20.5187	4.61463	17.7587	20.5187	0.533808	1.14504	1.60157	0.600272	1.66591	1.04017	0.96138
89	GC	Poaceae	Triticum	Grasses	300	200-300	250-350	200-400	Low	180	20.5	360.741	158.917	24.0017	56.9961	49.0602	28.8587	15.1033	35.8654	30.8717	18.1597	4.52088	15.8917	18.1597	0.490313	0.961989	1.70001	0.506328	1.975	1.16176	0.860765
90	GC	Poaceae	Triticum	Grasses	300	200-300	250-350	200-400	Low	240	20.5	337.241	148.564	26.3467	56.0154	44.4656	21.7368	17.7342	37.7044	29.9302	14.6312	4.41458	14.8564	14.6312	0.445614	0.803797	2.04564	0.38805	2.57699	1.25975	0.793811
91	GC	Poaceae	Triticum	Grasses	300	200-300	250-350	200-400	Low	720	20.5	410.027	180.629	33.911	69.1435	49.6203	27.9539	18.7739	38.2794	27.4709	15.4759	4.39649	18.0629	15.4759	0.429468	0.752749	1.77508	0.404288	2.47348	1.39345	0.717642
92	GC	Poaceae	Triticum	Grasses	300	200-300	250-350	200-400	Low	30	20.5	325.381	143.339	13.7803	48.11	53.687	27.7622	9.61374	33.5637	37.4544	19.3681	4.66577	14.3339	19.3681	0.568226	1.31603	1.93382	0.577057	1.73293	0.89612	1.11592
93	GC	Poaceae	Triticum	Grasses	300	200-300	250-350	200-400	Low	60	20.5	359.876	158.536	16.4063	52.7502	58.5692	30.8099	10.3486	33.2734	36.9439	19.4341	4.65463	15.8536	19.4341	0.563779	1.29242	1.90099	0.584071	1.71212	0.900649	1.11031
94	GC	Poaceae	Triticum	Grasses	300	200-300	250-350	200-400	Low	120	20.5	338.119	148.951	14.1526	45.6877	57.6461	31.4648	9.50149	30.6729	38.7013	21.1243	4.71448	14.8951	21.1243	0.598256	1.48915	1.83208	0.688694	1.45202	0.792555	1.26174
95	GC	Poaceae	Triticum	Grasses	300	200-300	250-350	200-400	Low	180	20.5	313.092	137.926	13.4987	43.5947	50.5904	30.2424	9.78689	31.6073	36.6793	21.9265	4.70745	13.7926	21.9265	0.586059	1.4158	1.67283	0.693718	1.44151	0.861718	1.16047
96	GC	Poaceae	Triticum	Grasses	300	200-300	250-350	200-400	Low	240	20.5	332.586	146.514	17.8752	51.9927	47.0492	29.5965	12.2004	35.4866	32.1125	20.2005	4.60313	14.6514	20.2005	0.52313	1.09701	1.58969	0.569243	1.75672	1.10507	0.90492
97	GC	Poaceae	Triticum	Grasses	300	200-300	250-350	200-400	Low	720	20.5	351.676	154.923	20.1243	51.1632	48.9847	34.651	12.9899	33.0249	31.6187	22.3666	4.63362	15.4923	22.3666	0.539853	1.17322	1.41366	0.677264	1.47653	1.04447	0.957422
98	GC	Pinaceae	Pinus	Softwood	300	200-300	250-350	200-400	Low	180	20.5	215.747	95.0429	9.72375	32.755	33.6988	18.8653	10.2309	34.4634	35.4564	19.8493	4.64924	9.50428	19.8493	0.553057	1.23742	1.78629	0.575952	1.73626	0.971992	1.02881
99	GC	Pinaceae	Pinus	Softwood	300	200-300	250-350	200-400	Low	180	20.5	262.161	115.489	8.14291	32.0682	47.4157	27.8625	7.05079	27.7672	41.0563	24.1256	4.82257	11.5489	24.1256	0.65182	1.87208	1.70177	0.868852	1.15094	0.67632	1.47859
100	GC	Pinaceae	Pinus	Softwood	350	300-400	250-350	200-400	Mid	180	20.5	275.541	121.384	12.9362	39.2125	43.1969	26.0381	10.6572	32.3046	35.5871	21.4511	4.67832	12.1384	21.4511	0.570381	1.32765	1.65899	0.664025	1.50597	0.907763	1.10161
101	GC	Pinaceae	Pinus	Softwood	350	300-400	250-350	200-400	Mid	180	20.5	331.325	145.958	13.3706	44.0842	65.4493	23.0542	9.16059	30.2033	44.841	15.7951	4.67271	14.5958	15.7951	0.606361	1.5404	2.83892	0.522959	1.91219	0.673563	1.48464
102	GC	Pinaceae	Pinus	Softwood	400	300-400	350-450	200-400	Mid	180	20.5	421.909	185.863	13.83	60.5679	67.5995	43.8657	7.44096	32.5874	36.3706	23.6011	4.76132	18.5863	23.6011	0.599717	1.49823	1.54105	0.724241	1.38076	0.895981	1.11609
103	GC	Pinaceae	Pinus	Softwood	400	300-400	350-450	200-400	Mid	180	20.5	470.013	207.054	16.3029	54.0695	83.1504	53.5315	7.87375	26.1137	40.1587	25.8538	4.83993	20.7054	25.8538	0.660126	1.94227	1.5533	0.99005	1.01005	0.650261	1.53784
104	GC	Pinaceae	Pinus	Softwood	450	400-500	350-450	400-600	Mid	180	20.5	400.846	176.584	15.6088	52.5416	62.9844	45.4494	8.83927	29.7544	35.6682	25.7381	4.78305	17.6584	25.7381	0.614063	1.5911	1.38581	0.865019	1.15604	0.8342	1.19875
105	GC	Pinaceae	Pinus	Softwood	450	400-500	350-450	400-600	Mid	180	20.5	465.881	205.234	16.2473	52.9108	80.8952	55.1808	7.91649	25.7807	39.4161	26.8867	4.85273	20.5234	26.8867	0.663028	1.96761	1.466	1.0429	0.958864	0.654066	1.5289
106	GC	Pinaceae	Pinus	Softwood	500	400-500	450-550	400-600	Mid	180	20.5	373.772	164.657	14.9751	47.6828	57.74	44.2595	9.09473	28.9588	35.0668	26.8797	4.79731	16.4657	26.8797	0.619465	1.62788	1.30458	0.928207	1.07735	0.825819	1.21092
107	GC	Pinaceae	Pinus	Softwood	500	400-500	450-550	400-600	Mid	180	20.5	458.888	202.153	17.5503	52.1489	76.0056	56.4486	8.68167	25.7967	37.598	27.9237	4.84764	20.2153	27.9237	0.655217	1.90037	1.34646	1.08245	0.923828	0.686118	1.45747
108	GC	Pinaceae	Pinus	Softwood	600	500-600	550-650	400-600	Mid	180	20.5	418.266	184.258	11.2177	36.4847	59.0784	77.4773	6.08805	19.8009	32.0628	42.0482	5.10071	18.4258	42.0482	0.741111	2.86266	0.762526	2.12355	0.470909	0.617564	1.61926
109	GC	Pinaceae	Pinus	Softwood	600	500-600	550-650	400-600	Mid	180	20.5	473.522	208.6	14.24	43.14	66.03	85.19	6.82646	20.6807	31.6539	40.8389	5.06505	20.86	40.8389	0.724928	2.63541	0.775091	1.97473	0.506397	0.653339	1.5306
110	GC	Rosaceae	Crataegus	Hardwood	300	200-300	250-350	200-400	Low	180	20.5	308.787	136.03	13.2522	43.7301	49.4548	29.5924	9.74217	32.1475	36.3559	21.7544	4.70123	13.603	21.7544	0.581103	1.38722	1.6712	0.676706	1.47775	0.884244	1.13091
111	GC	Rosaceae	Crataegus	Hardwood	400	300-400	350-450	200-400	Mid	180	20.5	372.328	164.021	13.0763	51.1962	57.5308	42.2176	7.97234	31.2132	35.0753	25.7392	4.78581	16.4021	25.7392	0.608144	1.55196	1.36272	0.824623	1.21268	0.889893	1.12373
112	GC	Rosaceae	Crataegus	Hardwood	500	400-500	450-550	400-600	Mid	180	20.5	452.213	199.213	15.3255	51.3677	72.7927	59.7269	7.69302	25.7853	36.5402	29.9815	4.8881	19.9213	29.9815	0.665216	1.987	1.21876	1.16273	0.860042	0.705671	1.41709
113	GC	Rosaceae	Crataegus	Hardwood	600	500-600	550-650	400-600	Mid	180	20.5	430.467	189.633	10.5463	41.331	69.0999	68.6558	5.56143	21.7953	36.4387	36.2046	5.03286	18.9633	36.2046	0.726433	2.65541	1.00647	1.66112	0.602003	0.598134	1.67187
114	GC	Rosaceae	Malus	Hardwood	600	500-600	550-650	400-600	Mid	180	20.5	471.568	207.739	9.67813	39.154	68.5192	90.3876	4.65879	18.8477	32.9833	43.5102	5.15345	20.7739	43.5102	0.764935	3.25414	0.75806	2.30851	0.433179	0.571431	1.74999
115	GC	Rosaceae	Malus	Hardwood	700	600-700	650-750	600-800	High	180	20.5	438.862	193.331	4.27475	19.474	46.2551	123.328	2.2111	10.0729	23.9253	63.7908	5.49296	19.3331	63.7908	0.87716	7.1407	0.375059	6.33293	0.157905	0.421013	2.37522
116	GC	Rosaceae	Malus	Hardwood	300	200-300	250-350	200-400	Low	180	20.5	417.454	183.901	16.0949	59.1618	67.2753	41.3686	8.75194	32.1706	36.5824	22.4951	4.72821	18.3901	22.4951	0.590775	1.44364	1.62624	0.699244	1.43012	0.879399	1.13714
117	GC	Rosaceae	Malus	Hardwood	350	300-400	250-350	200-400	Mid	180	20.5	417.184	183.781	12.6493	52.9754	71.1567	47	6.88278	28.8252	38.7181	25.5739	4.82983	18.3781	25.5739	0.64292	1.80049	1.51397	0.887204	1.12714	0.744489	1.3432
118	GC	Rosaceae	Malus	Hardwood	400	300-400	350-450	200-400	Mid	180	20.5	460.607	202.91	15.6107	59.9575	76.0385	51.3037	7.6934	29.5488	37.4739	25.2839	4.80348	20.291	25.2839	0.627578	1.68513	1.48212	0.855668	1.16868	0.788515	1.26821
119	GC	Rosaceae	Malus	Hardwood	450	400-500	350-450	400-600	Mid	180	20.5	464.542	204.644	17.3992	59.4635	71.7116	56.0699	8.50218	29.057	35.0421	27.3987	4.81337	20.4644	27.3987	0.624408	1.66246	1.27897	0.94293	1.06052	0.829204	1.20598
120	GC	Rosaceae	Malus	Hardwood	500	400-500	450-550	400-600	Mid	180	20.5	439.861	193.771	17.2736	52.1669	65.6191	58.7115	8.91446	26.9219	33.8642	30.2994	4.85549	19.3771	30.2994	0.641636	1.79046	1.11765	1.12545	0.88853	0.794997	1.25787
121	GC	Poaceae	Triticum	Grasses	200	100-200	150-250	0-200	Low	180	20.5	20.7468	9.13958	0.72085	3.22438	3.42898	1.76537	7.88712	35.2793	37.5179	19.3157	4.68262	0.913958	19.3157	0.568336	1.31662	1.94236	0.547507	1.82646	0.940332	1.06345
122	GC	Poaceae	Triticum	Grasses	250	200-300	150-250	200-400	Low	180	20.5	328.555	144.738	13.1772	49.8873	52.2113	29.462	9.1042	34.4674	36.073	20.3554	4.6768	14.4738	20.3554	0.564284	1.29507	1.77216	0.590571	1.69328	0.955489	1.04658
123	GC	Poaceae	Triticum	Grasses	300	200-300	250-350	200-400	Low	180	20.5	370.799	163.347	21.9661	55.7892	53.3005	32.2916	13.4475	34.1537	32.6301	19.7687	4.5872	16.3347	19.7687	0.523988	1.10079	1.6506	0.578815	1.72767	1.04669	0.955391
124	GC	Poaceae	Triticum	Grasses	350	300-400	250-350	200-400	Mid	180	20.5	405.479	178.625	19.098	56.0024	62.0461	41.4789	10.6916	31.3519	34.7353	23.2212	4.70486	17.8625	23.2212	0.579565	1.37849	1.49585	0.740663	1.35014	0.902593	1.10792
125	GC	Poaceae	Triticum	Grasses	400	300-400	350-450	200-400	Mid	180	20.5	360.368	158.752	16.1137	55.0658	55.029	32.5439	10.1502	34.6866	34.6634	20.4998	4.65513	15.8752	20.4998	0.551632	1.23031	1.69092	0.591001	1.69204	1.00067	0.999333
126	GC	Poaceae	Triticum	Grasses	450	400-500	350-450	400-600	Mid	180	20.5	440.438	194.026	17.1843	57.4305	67.5581	51.8527	8.8567	29.5994	34.8192	26.7247	4.79412	19.4026	26.7247	0.615439	1.60036	1.30288	0.902878	1.10757	0.85009	1.17635
127	GC	Poaceae	Triticum	Grasses	500	400-500	450-550	400-600	Mid	180	20.5	425.817	187.584	16.4829	54.166	59.2989	57.6367	8.7869	28.8755	31.6118	30.7257	4.84276	18.7584	30.7257	0.623376	1.65517	1.02884	1.06407	0.939784	0.91344	1.09476
128	GC	Poaceae	Triticum	Grasses	600	500-600	550-650	400-600	Mid	180	20.5	421.557	185.708	7.55037	35.677	61.5671	80.9136	4.06572	19.2114	33.1526	43.5703	5.16228	18.5708	43.5703	0.767229	3.29607	0.7609	2.26795	0.440928	0.579482	1.72568
129	GC	Poaceae	Triticum	Grasses	250	200-300	150-250	200-400	Low	180	20.5	263.825	116.223	8.61727	38.9657	43.3214	25.3182	7.41445	33.5268	37.2745	21.7842	4.73429	11.6223	21.7842	0.590588	1.44252	1.71108	0.649756	1.53904	0.899456	1.11178
130	GC	Poaceae	Triticum	Grasses	300	200-300	250-350	200-400	Low	180	20.5	348.16	153.375	18.6769	52.1633	50.95	31.5843	12.1773	34.0104	33.2193	20.5929	4.62228	15.3375	20.5929	0.538123	1.16508	1.61314	0.605489	1.65156	1.02381	0.976741
131	GC	Poaceae	Triticum	Grasses	350	300-400	250-350	200-400	Mid	180	20.5	353.97	155.934	12.4297	46.9471	57.0596	39.4976	7.9711	30.107	36.5922	25.3297	4.7928	15.5934	25.3297	0.619219	1.62618	1.44463	0.841322	1.18861	0.822773	1.2154
132	GC	Poaceae	Triticum	Grasses	400	300-400	350-450	200-400	Mid	180	20.5	397.835	175.258	14.5567	51.6666	65.5569	43.4775	8.30588	29.4804	37.406	24.8077	4.78716	17.5258	24.8077	0.622137	1.64646	1.50784	0.8415	1.18835	0.788119	1.26884
133	GC	Poaceae	Triticum	Grasses	450	400-500	350-450	400-600	Mid	180	20.5	387.811	170.842	13.3723	49.6147	62.7046	45.1503	7.82729	29.0413	36.7033	26.4281	4.81732	17.0842	26.4281	0.631314	1.71234	1.3888	0.910019	1.09888	0.791245	1.26383
134	GC	Poaceae	Triticum	Grasses	500	400-500	450-550	400-600	Mid	180	20.5	394.218	173.664	14.0904	47.186	59.2037	53.1842	8.1136	27.1708	34.0909	30.6247	4.87227	17.3664	30.6247	0.647156	1.83411	1.11318	1.12712	0.887219	0.797012	1.25469
135	GC	Poaceae	Triticum	Grasses	600	500-600	550-650	400-600	Mid	180	20.5	413.528	182.171	7.96304	31.0949	53.513	89.6	4.37119	17.0691	29.3752	49.1846	5.23373	18.2171	49.1846	0.785598	3.66413	0.597243	2.88151	0.347041	0.581071	1.72096
136	LC	Fagaceae	Castanea	Hardwood	200	100-200	150-250	0-200	Low	300	0	13.62	6				0.92034				15.339		0.6	15.339
137	LC	Fagaceae	Castanea	Hardwood	250	200-300	150-250	200-400	Low	300	0	75.591	33.3				8.4945				25.509		3.33	25.509
138	LC	Fagaceae	Castanea	Hardwood	275	200-300	250-350	200-400	Low	300	0	193.177	85.1				21.9218				25.76		8.51	25.76
139	LC	Fagaceae	Castanea	Hardwood	300	200-300	250-350	200-400	Low	300	0	261.277	115.1				30.5878				26.575		11.51	26.575
140	LC	Fagaceae	Castanea	Hardwood	350	300-400	250-350	200-400	Mid	300	0	370.237	163.1				45.8344				28.102		16.31	28.102
141	LC	Fagaceae	Castanea	Hardwood	400	300-400	350-450	200-400	Mid	300	0	451.049	198.7				55.636				28		19.87	28
142	LC	Fagaceae	Castanea	Hardwood	500	400-500	450-550	400-600	Mid	300	0	474.203	208.9				64.2117				30.738		20.89	30.738
143	LC	Fagaceae	Castanea	Hardwood	600	500-600	550-650	400-600	Mid	300	0	545.254	240.2				112.57				46.865		24.02	46.865
144	LC	Fagaceae	Castanea	Hardwood	700	600-700	650-750	600-800	High	300	0	527.321	232.3				154.15				66.358		23.23	66.358
145	LC	Fagaceae	Castanea	Hardwood	800	700-800	750-850	600-800	High	300	0	530.953	233.9				163.798				70.029		23.39	70.029
146	LC	Fagaceae	Castanea	Hardwood	900	800-900	850-1000	800-1000	High	300	0	484.418	213.4				161.379				75.623		21.34	75.623
147	LC	Fagaceae	Castanea	Hardwood	1000	900-1000	850-1000	800-1000	High	300	0	448.779	197.7				153.793				77.791		19.77	77.791
148	LC	Poaceae	Oryza	Grasses	200	100-200	150-250	0-200	Low	300	0	18.387	8.1				1.06871				13.194		0.81	13.194
149	LC	Poaceae	Oryza	Grasses	250	200-300	150-250	200-400	Low	300	0	103.058	45.4				9.57259				21.085		4.54	21.085
150	LC	Poaceae	Oryza	Grasses	275	200-300	250-350	200-400	Low	300	0	181.146	79.8				18.0388				22.605		7.98	22.605
151	LC	Poaceae	Oryza	Grasses	300	200-300	250-350	200-400	Low	300	0	243.571	107.3				25.4301				23.7		10.73	23.7
152	LC	Poaceae	Oryza	Grasses	350	300-400	250-350	200-400	Mid	300	0	333.236	146.8				35.8031				24.389		14.68	24.389
153	LC	Poaceae	Oryza	Grasses	400	300-400	350-450	200-400	Mid	300	0	404.287	178.1				44.3772				24.917		17.81	24.917
154	LC	Poaceae	Oryza	Grasses	500	400-500	450-550	400-600	Mid	300	0	464.669	204.7				72.5702				35.452		20.47	35.452
155	LC	Poaceae	Oryza	Grasses	600	500-600	550-650	400-600	Mid	300	0	481.921	212.3				121.022				57.005		21.23	57.005
156	LC	Poaceae	Oryza	Grasses	700	600-700	650-750	600-800	High	300	0	447.644	197.2				140.341				71.167		19.72	71.167
157	LC	Poaceae	Oryza	Grasses	800	700-800	750-850	600-800	High	300	0	427.441	188.3				148.953				79.104		18.83	79.104
158	LC	Poaceae	Oryza	Grasses	900	800-900	850-1000	800-1000	High	300	0	391.575	172.5				142.404				82.553		17.25	82.553
159	LC	Poaceae	Oryza	Grasses	1000	900-1000	850-1000	800-1000	High	300	0	359.114	158.2				139.131				87.946		15.82	87.946
160	LC	Pinaceae	Pinus	Softwood	100	0-100	50-150	0-200	Low	60	Atmospheric (restricted oxygen)	3.859	1.7				0.2006				11.8		0.17	11.8
161	LC	Pinaceae	Pinus	Softwood	200	100-200	150-250	0-200	Low	60	Atmospheric (restricted oxygen)	4.994	2.2				0.2002				9.1		0.22	9.1
162	LC	Pinaceae	Pinus	Softwood	300	200-300	250-350	200-400	Low	60	Atmospheric (restricted oxygen)	45.173	19.9				5.5919				28.1		1.99	28.1
163	LC	Pinaceae	Pinus	Softwood	400	300-400	350-450	200-400	Mid	60	Atmospheric (restricted oxygen)	377.955	166.5				44.955				27		16.65	27
164	LC	Pinaceae	Pinus	Softwood	500	400-500	450-550	400-600	Mid	60	Atmospheric (restricted oxygen)	462.853	203.9				52.4023				25.7		20.39	25.7
165	LC	Pinaceae	Pinus	Softwood	600	500-600	550-650	400-600	Mid	60	Atmospheric (restricted oxygen)	494.86	218				108.346				49.7		21.8	49.7
166	LC	Pinaceae	Pinus	Softwood	700	600-700	650-750	600-800	High	60	Atmospheric (restricted oxygen)	513.928	226.4				89.2016				39.4		22.64	39.4
167	LC	Poaceae	Festuca	Grasses	100	0-100	50-150	0-200	Low	60	Atmospheric (restricted oxygen)	7.037	3.1				0.4991				16.1		0.31	16.1
168	LC	Poaceae	Festuca	Grasses	200	100-200	150-250	0-200	Low	60	Atmospheric (restricted oxygen)	1.362	0.6										0.06
169	LC	Poaceae	Festuca	Grasses	300	200-300	250-350	200-400	Low	60	Atmospheric (restricted oxygen)	112.365	49.5				11.979				24.2		4.95	24.2
170	LC	Poaceae	Festuca	Grasses	400	300-400	350-450	200-400	Mid	60	Atmospheric (restricted oxygen)	355.482	156.6				37.1142				23.7		15.66	23.7
171	LC	Poaceae	Festuca	Grasses	500	400-500	450-550	400-600	Mid	60	Atmospheric (restricted oxygen)	378.863	166.9				46.2313				27.7		16.69	27.7
172	LC	Poaceae	Festuca	Grasses	600	500-600	550-650	400-600	Mid	60	Atmospheric (restricted oxygen)	402.017	177.1				70.84				40		17.71	40
173	LC	Poaceae	Festuca	Grasses	700	600-700	650-750	600-800	High	60	Atmospheric (restricted oxygen)	369.329	162.7				96.9692				59.6		16.27	59.6
174	GC	Poaceae	Zea	Grasses	300	200-300	250-350	200-400	Low	120	Atmospheric (restricted oxygen)	257.394	113.389	11.1689	35.3548	37.5206	29.3452	9.85	31.18	33.09	25.88	4.75	11.3389	25.88	0.5897	1.43724	1.27859	0.830019	1.20479	0.942279	1.06126
175	GC	Poaceae	Zea	Grasses	400	300-400	350-450	200-400	Mid	120	Atmospheric (restricted oxygen)	361.81	159.388	17.3414	50.8606	48.5336	42.6522	10.88	31.91	30.45	26.76	4.7309	15.9388	26.76	0.5721	1.33699	1.13789	0.838609	1.19245	1.04795	0.954246
176	GC	Poaceae	Zea	Grasses	500	400-500	450-550	400-600	Mid	120	Atmospheric (restricted oxygen)	622.003	274.01				90.4234				33		27.401	33
177	GC	Triticeae	Secale	Grasses	300	200-300	250-350	200-400	Low	120	Atmospheric (restricted oxygen)	280.955	123.769	9.09702	36.2272	46.2277	32.2171	7.35	29.27	37.35	26.03	4.8206	12.3769	26.03	0.6338	1.73075	1.43488	0.889306	1.12447	0.783668	1.27605
178	GC	Triticeae	Secale	Grasses	400	300-400	350-450	200-400	Mid	120	Atmospheric (restricted oxygen)	525.153	231.345	14.621	60.5661	89.8081	66.3497	6.32	26.18	38.82	28.68	4.8986	23.1345	28.68	0.675	2.07692	1.35356	1.09549	0.912831	0.674395	1.48281
179	GC	Triticeae	Secale	Grasses	500	400-500	450-550	400-600	Mid	120	Atmospheric (restricted oxygen)	789.098	347.62				114.715				33		34.762	33
180	LC	Poaceae	Zea	Grasses	416	400-500	350-450	400-600	Mid	0	0	351.033	154.64	6.85055	46.0518	60.8818	40.8559	4.43	29.78	39.37	26.42	4.8778	15.464	26.42	0.6579	1.92312	1.49	0.887173	1.12718	0.756414	1.32203
181	LC	Poaceae	Zea	Grasses	485	400-500	450-550	400-600	Mid	0	0	383.744	169.05	8.36798	55.516	57.663	47.5031	4.95	32.84	34.11	28.1	4.8536	16.905	28.1	0.6221	1.6462	1.21	0.855664	1.16868	0.962768	1.03867
182	LC	Poaceae	Zea	Grasses	562	500-600	550-650	400-600	Mid	0	0	383.471	168.93	8.15932	51.0844	53.2974	56.3888	4.83	30.24	31.55	33.38	4.9348	16.893	33.38	0.6493	1.85144	0.95	1.10384	0.905932	0.958479	1.04332
183	LC	Fagaceae	Castanea	Hardwood	450	400-500	350-450	400-600	Mid	300	0	292.489	128.85	5.52766	33.1144	54.7097	35.4982	4.29	25.7	42.46	27.55	4.9327	12.885	27.55	0.7001	2.33444	1.54	1.07198	0.932849	0.605276	1.65214
184	LC	Poaceae	Zea	Grasses	372	300-400	350-450	200-400	Mid	0	0	256.215	112.87	5.9934	30.2943	48.1729	28.4094	5.31	26.84	42.68	25.17	4.8771	11.287	25.17	0.6785	2.11042	1.7	0.937779	1.06635	0.628866	1.59016
185	LC	Poaceae	Zea	Grasses	369	300-400	350-450	200-400	Mid	0	0	290.333	127.9	6.74033	35.1086	53.4878	32.5633	5.27	27.45	41.82	25.46	4.8747	12.79	25.46	0.6728	2.05623	1.64	0.927505	1.07816	0.656385	1.5235
186	LC	Poaceae	Zea	Grasses	386	300-400	350-450	200-400	Mid	0	0	294.782	129.86	5.60774	33.2786	55.2251	35.7485	4.3183	25.6266	42.5266	27.5285	4.93265	12.986	27.5285	0.700552	2.33947	1.54	1.07422	0.930909	0.6026	1.65948
187	LC	Fagaceae	Castanea	Hardwood	450	400-500	350-450	400-600	Mid	300	0	436.339	192.22	9.611	54.379	78.8486	49.3813	5	28.29	41.02	25.69	4.874	19.222	25.69	0.6671	2.00391	1.6	0.908095	1.10121	0.689664	1.44998
188	LC	Poaceae	Zea	Grasses	796	700-800	750-850	600-800	High	0	0	413.776	182.28	2.53898	23.3056	32.1478	124.288	1.3929	12.7856	17.6365	68.185	5.52614	18.228	68.185	0.858215	6.05293	0.26	5.33295	0.187513	0.724951	1.3794
189	LC	Poaceae	Miscanthus	Grasses	235	200-300	150-250	200-400	Low	0	0	26.7406	11.78	1.11557	4.31148	5.16435	1.1886	9.47	36.6	43.84	10.09	4.5455	1.178	10.09	0.5393	1.17061	4.76	0.275683	3.62735	0.834854	1.19781
190	LC	Poaceae	Miscanthus	Grasses	369	300-400	350-450	200-400	Mid	0	0	230.746	101.65	5.34679	28.0859	42.0526	26.1647	5.26	27.63	41.37	25.74	4.8759	10.165	25.74	0.6711	2.04044	1.61	0.931596	1.07343	0.667875	1.49729
191	LC	Fagaceae	Castanea	Hardwood	450	400-500	350-450	400-600	Mid	300	0	280.322	123.49	5.47061	32.0086	52.2486	33.7622	4.43	25.92	42.31	27.34	4.9256	12.349	27.34	0.6965	2.29489	1.55	1.05478	0.948061	0.612621	1.63233
192	LC	Poaceae	Miscanthus	Grasses	385	300-400	350-450	200-400	Mid	0	0	281.957	124.21	6.42166	34.2447	50.9385	32.6051	5.17	27.57	41.01	26.25	4.8834	12.421	26.25	0.6726	2.05437	1.56	0.952122	1.05029	0.672275	1.48749
193	LC	Poaceae	Miscanthus	Grasses	416	400-500	350-450	400-600	Mid	0	0	360.658	158.88	8.13466	49.65	58.2931	42.8023	5.12	31.25	36.69	26.94	4.8545	15.888	26.94	0.6363	1.74952	1.36	0.86208	1.15999	0.851731	1.17408
194	LC	Poaceae	Miscanthus	Grasses	503	500-600	450-550	400-600	Mid	0	0	353.121	155.56	7.85578	50.0281	53.3415	44.3346	5.05	32.16	34.29	28.5	4.8624	15.556	28.5	0.6279	1.68745	1.2	0.886194	1.12842	0.937883	1.06623
195	LC	Fagaceae	Castanea	Hardwood	450	400-500	350-450	400-600	Mid	300	0	271.174	119.46	4.90981	30.3906	51.0811	33.0665	4.11	25.44	42.76	27.68	4.9397	11.946	27.68	0.7044	2.38376	1.54	1.08805	0.919075	0.594949	1.68082
196	LC	Fagaceae	Castanea	Hardwood	450	400-500	350-450	400-600	Mid	300	0	274.625	120.98	4.88759	31.1403	51.477	33.4752	4.04	25.74	42.55	27.67	4.9385	12.098	27.67	0.7022	2.35796	1.54	1.07498	0.930249	0.604935	1.65307
197	LC	Poaceae	Miscanthus	Grasses	600	500-600	550-650	400-600	Mid	0	0	378.818	166.88	7.10909	46.8933	51.9164	60.9613	4.26	28.1	31.11	36.53	4.9991	16.688	36.53	0.6764	2.09023	0.85	1.3	0.769231	0.903247	1.10712
198	LC	Poaceae	Miscanthus	Grasses	682	600-700	650-750	600-800	Mid	0	0	384.788	169.51	3.74617	34.0037	46.1576	85.6025	2.21	20.06	27.23	50.5	5.2602	16.951	50.5	0.7773	3.49035	0.54	2.51745	0.397228	0.736687	1.35743
199	LC	Fagaceae	Castanea	Hardwood	450	400-500	350-450	400-600	Mid	300	0	271.969	119.81	5.13985	30.7552	51.3146	32.6003	4.29	25.67	42.83	27.21	4.9296	11.981	27.21	0.7004	2.33778	1.57	1.05999	0.943403	0.599346	1.66848
200	LC	Fagaceae	Castanea	Hardwood	450	400-500	350-450	400-600	Mid	300	0	290.605	128.02	5.83385	32.7997	54.6095	34.7769	4.55698	25.6208	42.657	27.1652	4.9243	12.802	27.1652	0.698222	2.3137	1.57	1.06028	0.943146	0.600623	1.66494
201	LC	Poaceae	Zea	Grasses	105	100-200	50-150	0-200	Low	n/a	Atmospheric	6.7646	2.98	0.067646	1.04777	1.54155	0.323032	2.27	35.16	51.73	10.84	4.7114	0.298	10.84	0.6257	1.67165	3.35	0.308305	3.24354	0.679683	1.47127
202	LC	Poaceae	Miscanthus	Grasses	105	100-200	50-150	0-200	Low	n/a	Atmospheric	1.0215	0.45	0	0.089685	0.360315	0	0	19.93	80.07	0	4.8007	0.045	0	0.8007	4.01756		0		0.248907	4.01756
203	LC	Fagaceae	Castanea	Hardwood	450	400-500	350-450	400-600	Mid	300	0	557.485	245.588										24.5588				1.5
204	LC	Poaceae	Oryza	Grasses	450	400-500	350-450	400-600	Mid	300	0	610.643	269.006										26.9006				1.7
205	LC	Fagaceae	Quercus	Hardwood	250	200-300	150-250	200-400	Low	180	Atmospheric	309.126	136.179	59.8086	49.3428	17.373	9.65456	43.9191	36.2338	12.7575	7.08962	3.83018	13.6179	7.08962	0.198471	0.247615	1.79946	0.195663	5.11082	2.8402	0.352088
206	LC	Fagaceae	Quercus	Hardwood	400	300-400	350-450	200-400	Mid	180	0	452.268	199.237	53.4045	79.556	41.2504	25.0259	26.8045	39.9304	20.7042	12.5609	4.19022	19.9237	12.5609	0.332651	0.498466	1.64831	0.31457	3.17895	1.92861	0.518508
207	LC	Fagaceae	Quercus	Hardwood	525	500-600	450-550	400-600	Mid	180	0	270.536	119.179	23.2051	27.8973	36.0444	32.032	19.4708	23.4079	30.244	26.8773	4.64528	11.9179	26.8773	0.571213	1.33216	1.12526	1.14821	0.870917	0.773969	1.29204
208	LC	Fagaceae	Quercus	Hardwood	650	600-700	550-650	600-800	Mid	180	0	300.521	132.388	18.1093	33.8999	39.5531	40.8259	13.6789	25.6064	29.8766	30.8381	4.77874	13.2388	30.8381	0.607147	1.54548	0.968823	1.20431	0.830352	0.857073	1.16676
209	LC	Fagaceae	Quercus	Hardwood	650	600-700	550-650	600-800	Mid	1440	0	292.84	129.005	12.5559	33.4218	40.856	42.1709	9.73291	25.9074	31.6702	32.6894	4.87316	12.9005	32.6894	0.643596	1.80581	0.96882	1.26178	0.792532	0.818039	1.22244
210	LC	Poaceae	Tripsacum	Grasses	400	300-400	350-450	200-400	Mid	180	0	421.269	185.581	31.8903	79.8123	44.9988	28.8797	17.184	43.0067	24.2475	15.5618	4.38187	18.5581	15.5618	0.398093	0.661386	1.55815	0.361845	2.76361	1.77365	0.563808
211	LC	Poaceae	Tripsacum	Grasses	650	600-700	550-650	600-800	Mid	180	0	229.497	101.1	15.5518	16.227	31.3832	37.9378	15.3826	16.0505	31.0418	37.5251	4.90709	10.11	37.5251	0.685669	2.18136	0.827228	2.33794	0.427727	0.517061	1.93401
212	GC	Fagaceae	Fagus	Hardwood	300	200-300	250-350	200-400	Low	180	20.5	95.7259	42.17										4.217				1.83
213	GC	Fagaceae	Fagus	Hardwood	350	300-400	250-350	200-400	Mid	180	20.5	106.622	46.97										4.697				1.61
214	GC	Fagaceae	Fagus	Hardwood	400	300-400	350-450	200-400	Mid	180	20.5	87.8717	38.71										3.871				1.31
215	GC	Fagaceae	Fagus	Hardwood	450	400-500	350-450	400-600	Mid	180	20.5	97.0879	42.77										4.277				1.34
216	GC	Fagaceae	Fagus	Hardwood	500	400-500	450-550	400-600	Mid	180	20.5	128.073	56.42										5.642				1.27
217	GC	Fagaceae	Fagus	Hardwood	600	500-600	550-650	400-600	Mid	180	20.5	118.017	51.99										5.199				0.81
218	GC	Pinaceae	Pinus	Softwood	300	200-300	250-350	200-400	Low	180	20.5	147.777	65.1										6.51				1.71
219	GC	Pinaceae	Pinus	Softwood	350	300-400	250-350	200-400	Mid	180	20.5	92.9338	40.94										4.094				1.88
220	GC	Pinaceae	Pinus	Softwood	400	300-400	350-450	200-400	Mid	180	20.5	125.554	55.31										5.531				1.47
221	GC	Pinaceae	Pinus	Softwood	450	400-500	350-450	400-600	Mid	180	20.5	144.463	63.64										6.364				1.33
222	GC	Pinaceae	Pinus	Softwood	500	400-500	450-550	400-600	Mid	180	20.5	109.232	48.12										4.812				1.31
223	GC	Pinaceae	Pinus	Softwood	600	500-600	550-650	400-600	Mid	180	20.5	97.2014	42.82										4.282				0.83
224	GC	Poaceae	Triticum	Grasses	300	200-300	250-350	200-400	Low	180	20.5	125.531	55.3										5.53				1.69
225	GC	Poaceae	Triticum	Grasses	350	300-400	250-350	200-400	Mid	180	20.5	119.016	52.43										5.243				1.59
226	GC	Poaceae	Triticum	Grasses	400	300-400	350-450	200-400	Mid	180	20.5	85.6925	37.75										3.775				1.57
227	GC	Poaceae	Triticum	Grasses	450	400-500	350-450	400-600	Mid	180	20.5	120.287	52.99										5.299				1.37
228	GC	Poaceae	Triticum	Grasses	500	400-500	450-550	400-600	Mid	180	20.5	107.984	47.57										4.757				1.22
229	GC	Poaceae	Triticum	Grasses	600	500-600	550-650	400-600	Mid	180	20.5	90.4141	39.83										3.983				0.93
230	GC	Fabaceae	Arachis	Shell	60	0-100	50-150	0-200	Low	240	0	11.759	5.18018	5.18	0	0	0	100	0	0	0	3	0.518018	0	0	0
231	GC	Fabaceae	Arachis	Shell	200	100-200	150-250	0-200	Low	240	0	19.749	8.7	1.29717	1.67736	4.65189	1.07358	14.91	19.28	53.47	12.34	4.6324	0.87	12.34	0.6581	1.92483	4.33306	0.640041	1.5624	0.360576	2.77334
232	GC	Fabaceae	Arachis	Shell	300	200-300	250-350	200-400	Low	240	0	485.553	213.9	9.06936	36.5769	103.1	65.1539	4.24	17.1	48.2	30.46	5.0488	21.39	30.46	0.7866	3.68604	1.5824	1.78129	0.561392	0.354772	2.81871
233	GC	Fabaceae	Arachis	Shell	400	300-400	350-450	200-400	Mid	240	0	360.204	158.68	12.8531	31.1965	68.7402	45.8903	8.1	19.66	43.32	28.92	4.9306	15.868	28.92	0.7224	2.60231	1.49793	1.47101	0.679806	0.453832	2.20346
234	GC	Fabaceae	Arachis	Shell	500	400-500	450-550	400-600	Mid	240	0	657.831	289.793	9.30236	23.0965	108.759	148.635	3.21	7.97	37.53	51.29	5.369	28.9793	51.29	0.8882	7.94454	0.731722	6.43538	0.155391	0.212363	4.70891
235	GC	Fabaceae	Arachis	Shell	600	500-600	550-650	400-600	Mid	240	0	793.592	349.6	4.05536	9.4392	92.9936	243.112	1.16	2.7	26.6	69.54	5.6452	34.96	69.54	0.9614	24.9067	0.382514	25.7556	0.0388266	0.101504	9.85185
236	GC	Fabaceae	Arachis	Shell	700	600-700	650-750	600-800	High	240	0	793.592	349.6	4.05536	16.606	88.0992	240.839	1.16	4.75	25.2	68.89	5.6182	34.96	68.89	0.9409	15.9205	0.365801	14.5032	0.0689505	0.188492	5.30526
