# Supplementary material for: BPChAr—a Benzene Polycarboxylic Acid database to describe the molecular characteristics of laboratory-produced charcoal: Implications for soil science and archaeology
Source: PLoS One. 2025 May 14;20(5):e0321584. doi: 10.1371/journal.pone.0321584 (PMC12077725; doi:10.1371/journal.pone.0321584)
Supplement: S2 Table — Sheet 1: Qualitative variables. Number of entries according to the qualitative variables here studied. Sheet 2: Pyrolysis temperature. Kruskal-Wallis rank sum test and Dunn’s post-hoc test results for all quantitative BPCA outputs as a function of pyrolysis temperature, categorised by low (≤ 300 °C, n = 68), mid (350 ≤ x < 700 °C, n = 139), and high (≥ 700 °C, n = 29) temperature chars. The degrees of freedom for each Dunn’s test is 2. Temperature categories with the same letter are not statistically distinct (p < 0.05). Sheet 3: Precursor feedstock. Results of two-way ANOVA with the Benjamini-Hochberg Procedure on all quantitative variables for low, mid, and high temperature chars among the precursor feedstock categories of hardwoods, softwoods, and grasses. Sheet 4: Oxygen availability during pyrolysis. Results of two-way ANOVA with the Benjamini-Hochberg Procedure on all quantitative variables for low, mid, and high temperature chars among the air composition categories “0,” “20.5,” “atmospheric,” and “atmospheric (restricted oxygen).” Sheet 5: Chromatographic separation method. Summary of statistical tests to investigate the effect of chromatographic separation method (GC- or LC-BPCA) for all, low, mid, and high temperature chars. The statistical test used was automatically determined in each case by the R code according to the sample size and results of the variable for the Shapiro-Wilk and Bartlett tests of normality. Statistically significant p-values are indicated in bold. Sheet 6: Random Forest results. Summary statistics for random forest predictive models testing various numbers of principal components, trees, and mtry parameters with PCA method 1 (omission) and 2 (imputation) for the treatment of missing values. In each case, the model with highest accuracy is indicated in bold. (XLSX) [file pone.0321584.s005.xlsx]

## Sheet: S2 Sheet1
Sheet 1: Qualitative variables. Number of entries according to the qualitative variables here studied.
Variable	n
Precursor feedstock
Grasses	106
Hardwood	92
Shell	7
Softwood	31
Temp_1
0-100	3
100-200	12
200-300	53
300-400	52
400-500	53
500-600	30
600-700	14
700-800	7
800-900	6
900-1000	6
Temp_2
50-150	5
150-250	20
250-350	57
350-450	70
450-550	23
550-650	31
650-750	11
750-850	7
850-1000	12
Temp_3
0-200	15
200-400	105
400-600	83
600-800	21
800-1000	12
Temp_Cat
Low (≤ 300 °C)	68
Mid (350 ≤ x < 700 °C)	139
High	29
Oxygen availability
0	121
20.5	86
Atmospheric	3
Atmospheric (restricted oxygen)	26
GC or LC
GC	140
LC	96

## Sheet: S2 Sheet2
Sheet 2: Pyrolysis temperature. Kruskal-Wallis rank sum test and Dunn’s post-hoc test results for all quantitative BPCA outputs as a function of pyrolysis temperature, categorised by low (≤ 300 °C, n = 68), mid (350 ≤ x < 700 °C, n = 139), and high (≥ 700 °C, n = 29) temperature chars. The degrees of freedom for each Dunn’s test is 2. Temperature categories with the same letter are not statistica…
	Temperature Category			Statistical Test	Significance
Variable	Low (≤ 300 °C, n = 68)	Mid (350 ≤ x < 700 °C, n = 139)	High (≥ 700 °C, n = 29)
Corrected BPCA (g BPCA-C/kg OC)	a	b	b	Kruskal-Wallis rank sum test	χ2 = 58.405, p-value = 2.078e-13
Uncorrected BPCA (g BPCA-C/kg OC)	a	b	b	Kruskal-Wallis rank sum test	χ2 = 58.405, p-value = 2.078e-13
B3CA-C (g/kg OC)	a	a	b	Kruskal-Wallis rank sum test	χ2 = 32.386, p-value = 9.279e-08
B4CA-C (g/kg OC)	a	b	c	Kruskal-Wallis rank sum test	χ2 = 40.834, p-value = 1.358e-09
B5CA-C (g/kg OC)	a	b	a	Kruskal-Wallis rank sum test	χ2 = 60.805, p-value = 6.256e-14
B6CA-C (g/kg OC)	a	b	c	Kruskal-Wallis rank sum test	χ2 = 136.92, p-value < 2.2e-16
B3CA (%)	a	b	c	Kruskal-Wallis rank sum test	χ2 = 69.35, p-value = 8.727e-16
B4CA (%)	a	b	c	Kruskal-Wallis rank sum test	χ2 = 77.805, p-value < 2.2e-16
B5CA (%)	a	a	b	Kruskal-Wallis rank sum test	χ2 = 47.259, p-value = 5.469e-11
B6CA (%)	a	b	c	Kruskal-Wallis rank sum test	χ2 = 130.91, p-value < 2.2e-16
Average CAS	a	b	c	Kruskal-Wallis rank sum test	χ2 = 99.273, p-value < 2.2e-16
BPCAarom	a	b	b	Kruskal-Wallis rank sum test	χ2 = 58.405, p-value = 2.078e-13
BPCAcond	a	b	c	Kruskal-Wallis rank sum test	χ2 = 130.83, p-value < 2.2e-16
ΣB5CA+B6CA/ΣBPCA	a	b	c	Kruskal-Wallis rank sum test	χ2 = 88.962, p-value < 2.2e-16
ΣB5CA+B6CA/ΣB3CA+B4CA	a	b	c	Kruskal-Wallis rank sum test	χ2 = 84.804, p-value < 2.2e-16
B5CA/B6CA	a	b	c	Kruskal-Wallis rank sum test	χ2 = 85.832, p-value < 2.2e-16
B6CA/B4CA	a	b	c	Kruskal-Wallis rank sum test	χ2 = 95.527, p-value < 2.2e-16
B4CA/B6CA	a	b	c	Kruskal-Wallis rank sum test	χ2 = 96.471, p-value < 2.2e-16
B4CA/B5CA	a	b	b	Kruskal-Wallis rank sum test	χ2 = 27.678, p-value = 9.767e-07
B5CA/B4CA	a	b	b	Kruskal-Wallis rank sum test	χ2 = 26.396, p-value = 1.854e-06

## Sheet: S2 Sheet3
Sheet 3: Precursor feedstock. Results of two-way ANOVA with the Benjamini-Hochberg Procedure on all quantitative variables for low, mid, and high temperature chars among the precursor feedstock categories of hardwoods, softwoods, and grasses.
Order	Test	Temp_Cat	Var_Qual	Var_Quant	group1	group2	df	statistic	p	p.adj	p.adj.signif
1	1	Low	Category	Corr_BPCA	Grasses	Hardwood	219	0.976	0.33	0.799	ns
2	2	Low	Category	Corr_BPCA	Grasses	Softwood	219	0.16	0.873	0.873	ns
3	3	Low	Category	Corr_BPCA	Hardwood	Softwood	219	-0.625	0.533	0.799	ns
4	4	Mid	Category	Corr_BPCA	Grasses	Hardwood	219	-0.99	0.323	0.485	ns
5	5	Mid	Category	Corr_BPCA	Grasses	Softwood	219	0.54	0.59	0.59	ns
6	6	Mid	Category	Corr_BPCA	Hardwood	Softwood	219	1.24	0.217	0.485	ns
7	7	High	Category	Corr_BPCA	Grasses	Hardwood	219	-0.938	0.349	0.479	ns
8	8	High	Category	Corr_BPCA	Grasses	Softwood	219	-1.06	0.29	0.479	ns
9	9	High	Category	Corr_BPCA	Hardwood	Softwood	219	-0.71	0.479	0.479	ns
10	1	Low	Category	Uncorr_BPCA	Grasses	Hardwood	219	0.976	0.33	0.799	ns
11	2	Low	Category	Uncorr_BPCA	Grasses	Softwood	219	0.16	0.873	0.873	ns
12	3	Low	Category	Uncorr_BPCA	Hardwood	Softwood	219	-0.625	0.533	0.799	ns
13	4	Mid	Category	Uncorr_BPCA	Grasses	Hardwood	219	-0.99	0.323	0.485	ns
14	5	Mid	Category	Uncorr_BPCA	Grasses	Softwood	219	0.54	0.59	0.59	ns
15	6	Mid	Category	Uncorr_BPCA	Hardwood	Softwood	219	1.24	0.217	0.485	ns
16	7	High	Category	Uncorr_BPCA	Grasses	Hardwood	219	-0.938	0.349	0.479	ns
17	8	High	Category	Uncorr_BPCA	Grasses	Softwood	219	-1.06	0.29	0.479	ns
18	9	High	Category	Uncorr_BPCA	Hardwood	Softwood	219	-0.71	0.479	0.479	ns
19	1	Low	Category	B3CA_C	Grasses	Hardwood	154	0.114	0.91	0.91	ns
20	2	Low	Category	B3CA_C	Grasses	Softwood	154	-0.245	0.807	0.91	ns
21	3	Low	Category	B3CA_C	Hardwood	Softwood	154	-0.297	0.767	0.91	ns
22	4	Mid	Category	B3CA_C	Grasses	Hardwood	154	-1.17	0.243	0.365	ns
23	5	Mid	Category	B3CA_C	Grasses	Softwood	154	-1.59	0.113	0.338	ns
24	6	Mid	Category	B3CA_C	Hardwood	Softwood	154	-0.906	0.366	0.366	ns
25	7	High	Category	B3CA_C	Grasses	Hardwood	154	-0.449	0.654	0.654	ns
26	8	High	Category	B3CA_C	Grasses	Softwood	NA	NA	NA	NA
27	9	High	Category	B3CA_C	Hardwood	Softwood	NA	NA	NA	NA
28	1	Low	Category	B4CA_C	Grasses	Hardwood	154	1.41	0.162	0.249	ns
29	2	Low	Category	B4CA_C	Grasses	Softwood	154	-0.373	0.71	0.71	ns
30	3	Low	Category	B4CA_C	Hardwood	Softwood	154	-1.39	0.166	0.249	ns
31	4	Mid	Category	B4CA_C	Grasses	Hardwood	154	-0.221	0.825	0.825	ns
32	5	Mid	Category	B4CA_C	Grasses	Softwood	154	-0.451	0.652	0.825	ns
33	6	Mid	Category	B4CA_C	Hardwood	Softwood	154	-0.326	0.745	0.825	ns
34	7	High	Category	B4CA_C	Grasses	Hardwood	154	-0.714	0.476	0.476	ns
35	8	High	Category	B4CA_C	Grasses	Softwood	NA	NA	NA	NA
36	9	High	Category	B4CA_C	Hardwood	Softwood	NA	NA	NA	NA
37	1	Low	Category	B5CA_C	Grasses	Hardwood	154	1.65	0.1	0.15	ns
38	2	Low	Category	B5CA_C	Grasses	Softwood	154	-1.07	0.285	0.285	ns
39	3	Low	Category	B5CA_C	Hardwood	Softwood	154	-2.18	0.0306	0.0917	ns
40	4	Mid	Category	B5CA_C	Grasses	Hardwood	154	-2.91	0.00414	0.0124	*
41	5	Mid	Category	B5CA_C	Grasses	Softwood	154	-2.29	0.0233	0.035	*
42	6	Mid	Category	B5CA_C	Hardwood	Softwood	154	-0.527	0.599	0.599	ns
43	7	High	Category	B5CA_C	Grasses	Hardwood	154	-0.644	0.521	0.521	ns
44	8	High	Category	B5CA_C	Grasses	Softwood	NA	NA	NA	NA
45	9	High	Category	B5CA_C	Hardwood	Softwood	NA	NA	NA	NA
46	1	Low	Category	B6CA_C	Grasses	Hardwood	192	0.37	0.712	0.944	ns
47	2	Low	Category	B6CA_C	Grasses	Softwood	192	-0.0703	0.944	0.944	ns
48	3	Low	Category	B6CA_C	Hardwood	Softwood	192	-0.349	0.728	0.944	ns
49	4	Mid	Category	B6CA_C	Grasses	Hardwood	192	-1.16	0.246	0.739	ns
50	5	Mid	Category	B6CA_C	Grasses	Softwood	192	-0.139	0.89	0.89	ns
51	6	Mid	Category	B6CA_C	Hardwood	Softwood	192	0.618	0.537	0.806	ns
52	7	High	Category	B6CA_C	Grasses	Hardwood	192	-0.812	0.418	0.418	ns
53	8	High	Category	B6CA_C	Grasses	Softwood	192	1.5	0.134	0.201	ns
54	9	High	Category	B6CA_C	Hardwood	Softwood	192	1.8	0.0731	0.201	ns
55	1	Low	Category	B3CA_P	Grasses	Hardwood	155	-3.14	0.00205	0.00615	**
56	2	Low	Category	B3CA_P	Grasses	Softwood	155	-0.719	0.473	0.473	ns
57	3	Low	Category	B3CA_P	Hardwood	Softwood	155	1.77	0.0784	0.118	ns
58	4	Mid	Category	B3CA_P	Grasses	Hardwood	155	-0.193	0.847	0.847	ns
59	5	Mid	Category	B3CA_P	Grasses	Softwood	155	-0.905	0.367	0.629	ns
60	6	Mid	Category	B3CA_P	Hardwood	Softwood	155	-0.81	0.419	0.629	ns
61	7	High	Category	B3CA_P	Grasses	Hardwood	155	-0.242	0.809	0.809	ns
62	8	High	Category	B3CA_P	Grasses	Softwood	NA	NA	NA	NA
63	9	High	Category	B3CA_P	Hardwood	Softwood	NA	NA	NA	NA
64	1	Low	Category	B4CA_P	Grasses	Hardwood	155	-1.36	0.176	0.472	ns
65	2	Low	Category	B4CA_P	Grasses	Softwood	155	-0.0306	0.976	0.976	ns
66	3	Low	Category	B4CA_P	Hardwood	Softwood	155	1.01	0.314	0.472	ns
67	4	Mid	Category	B4CA_P	Grasses	Hardwood	155	1.9	0.0591	0.177	ns
68	5	Mid	Category	B4CA_P	Grasses	Softwood	155	0.602	0.548	0.569	ns
69	6	Mid	Category	B4CA_P	Hardwood	Softwood	155	-0.571	0.569	0.569	ns
70	7	High	Category	B4CA_P	Grasses	Hardwood	155	-0.573	0.567	0.567	ns
71	8	High	Category	B4CA_P	Grasses	Softwood	NA	NA	NA	NA
72	9	High	Category	B4CA_P	Hardwood	Softwood	NA	NA	NA	NA
73	1	Low	Category	B5CA_P	Grasses	Hardwood	155	3.88	0.000154	0.000461	***
74	2	Low	Category	B5CA_P	Grasses	Softwood	155	0.865	0.389	0.389	ns
75	3	Low	Category	B5CA_P	Hardwood	Softwood	155	-2.21	0.0283	0.0424	*
76	4	Mid	Category	B5CA_P	Grasses	Hardwood	155	-1.13	0.26	0.391	ns
77	5	Mid	Category	B5CA_P	Grasses	Softwood	155	-1.36	0.176	0.391	ns
78	6	Mid	Category	B5CA_P	Hardwood	Softwood	155	-0.692	0.49	0.49	ns
79	7	High	Category	B5CA_P	Grasses	Hardwood	155	-0.655	0.514	0.514	ns
80	8	High	Category	B5CA_P	Grasses	Softwood	NA	NA	NA	NA
81	9	High	Category	B5CA_P	Hardwood	Softwood	NA	NA	NA	NA
82	1	Low	Category	B6CA_P	Grasses	Hardwood	193	-0.552	0.581	0.901	ns
83	2	Low	Category	B6CA_P	Grasses	Softwood	193	0.109	0.913	0.913	ns
84	3	Low	Category	B6CA_P	Hardwood	Softwood	193	0.524	0.601	0.901	ns
85	4	Mid	Category	B6CA_P	Grasses	Hardwood	193	-0.239	0.811	0.811	ns
86	5	Mid	Category	B6CA_P	Grasses	Softwood	193	0.872	0.384	0.576	ns
87	6	Mid	Category	B6CA_P	Hardwood	Softwood	193	1.04	0.299	0.576	ns
88	7	High	Category	B6CA_P	Grasses	Hardwood	193	1.15	0.251	0.251	ns
89	8	High	Category	B6CA_P	Grasses	Softwood	193	4.38	1.91e-05	5.74e-05	****
90	9	High	Category	B6CA_P	Hardwood	Softwood	193	3.95	0.000111	0.000167	***
91	1	Low	Category	Average.CAS	Grasses	Hardwood	155	1.82	0.0706	0.212	ns
92	2	Low	Category	Average.CAS	Grasses	Softwood	155	0.256	0.799	0.799	ns
93	3	Low	Category	Average.CAS	Hardwood	Softwood	155	-1.17	0.245	0.367	ns
94	4	Mid	Category	Average.CAS	Grasses	Hardwood	155	-0.646	0.519	0.519	ns
95	5	Mid	Category	Average.CAS	Grasses	Softwood	155	0.732	0.465	0.519	ns
96	6	Mid	Category	Average.CAS	Hardwood	Softwood	155	1.16	0.249	0.519	ns
97	7	High	Category	Average.CAS	Grasses	Hardwood	155	0.743	0.458	0.458	ns
98	8	High	Category	Average.CAS	Grasses	Softwood	NA	NA	NA	NA
99	9	High	Category	Average.CAS	Hardwood	Softwood	NA	NA	NA	NA
100	1	Low	Category	BPCAarom	Grasses	Hardwood	219	0.976	0.33	0.799	ns
101	2	Low	Category	BPCAarom	Grasses	Softwood	219	0.16	0.873	0.873	ns
102	3	Low	Category	BPCAarom	Hardwood	Softwood	219	-0.625	0.533	0.799	ns
103	4	Mid	Category	BPCAarom	Grasses	Hardwood	219	-0.99	0.323	0.485	ns
104	5	Mid	Category	BPCAarom	Grasses	Softwood	219	0.54	0.59	0.59	ns
105	6	Mid	Category	BPCAarom	Hardwood	Softwood	219	1.24	0.217	0.485	ns
106	7	High	Category	BPCAarom	Grasses	Hardwood	219	-0.938	0.349	0.479	ns
107	8	High	Category	BPCAarom	Grasses	Softwood	219	-1.06	0.29	0.479	ns
108	9	High	Category	BPCAarom	Hardwood	Softwood	219	-0.71	0.479	0.479	ns
109	1	Low	Category	BPCAcond	Grasses	Hardwood	193	-0.552	0.581	0.901	ns
110	2	Low	Category	BPCAcond	Grasses	Softwood	193	0.109	0.913	0.913	ns
111	3	Low	Category	BPCAcond	Hardwood	Softwood	193	0.524	0.601	0.901	ns
112	4	Mid	Category	BPCAcond	Grasses	Hardwood	193	-0.239	0.811	0.811	ns
113	5	Mid	Category	BPCAcond	Grasses	Softwood	193	0.872	0.384	0.576	ns
114	6	Mid	Category	BPCAcond	Hardwood	Softwood	193	1.04	0.299	0.576	ns
115	7	High	Category	BPCAcond	Grasses	Hardwood	193	1.15	0.251	0.251	ns
116	8	High	Category	BPCAcond	Grasses	Softwood	193	4.38	1.91e-05	5.74e-05	****
117	9	High	Category	BPCAcond	Hardwood	Softwood	193	3.95	0.000111	0.000167	***
118	1	Low	Category	B5_B6.on.BPCA	Grasses	Hardwood	154	2.28	0.0239	0.0718	ns
119	2	Low	Category	B5_B6.on.BPCA	Grasses	Softwood	154	0.356	0.722	0.722	ns
120	3	Low	Category	B5_B6.on.BPCA	Hardwood	Softwood	154	-1.43	0.154	0.231	ns
121	4	Mid	Category	B5_B6.on.BPCA	Grasses	Hardwood	154	-1.58	0.115	0.346	ns
122	5	Mid	Category	B5_B6.on.BPCA	Grasses	Softwood	154	0.116	0.908	0.908	ns
123	6	Mid	Category	B5_B6.on.BPCA	Hardwood	Softwood	154	1.12	0.265	0.398	ns
124	7	High	Category	B5_B6.on.BPCA	Grasses	Hardwood	154	0.456	0.649	0.649	ns
125	8	High	Category	B5_B6.on.BPCA	Grasses	Softwood	NA	NA	NA	NA
126	9	High	Category	B5_B6.on.BPCA	Hardwood	Softwood	NA	NA	NA	NA
127	1	Low	Category	B5_B6.on.B3_B4	Grasses	Hardwood	153	0.0472	0.962	0.99	ns
128	2	Low	Category	B5_B6.on.B3_B4	Grasses	Softwood	153	0.0125	0.99	0.99	ns
129	3	Low	Category	B5_B6.on.B3_B4	Hardwood	Softwood	153	-0.0252	0.98	0.99	ns
130	4	Mid	Category	B5_B6.on.B3_B4	Grasses	Hardwood	153	-0.069	0.945	0.976	ns
131	5	Mid	Category	B5_B6.on.B3_B4	Grasses	Softwood	153	0.0297	0.976	0.976	ns
132	6	Mid	Category	B5_B6.on.B3_B4	Hardwood	Softwood	153	0.0737	0.941	0.976	ns
133	7	High	Category	B5_B6.on.B3_B4	Grasses	Hardwood	153	4.19	4.63e-05	4.63e-05	****
134	8	High	Category	B5_B6.on.B3_B4	Grasses	Softwood	NA	NA	NA	NA
135	9	High	Category	B5_B6.on.B3_B4	Hardwood	Softwood	NA	NA	NA	NA
136	1	Low	Category	B5CA.on.B6CA	Grasses	Hardwood	173	2.24	0.0262	0.0787	ns
137	2	Low	Category	B5CA.on.B6CA	Grasses	Softwood	173	1.75	0.0817	0.123	ns
138	3	Low	Category	B5CA.on.B6CA	Hardwood	Softwood	173	-0.154	0.878	0.878	ns
139	4	Mid	Category	B5CA.on.B6CA	Grasses	Hardwood	173	0.0625	0.95	0.95	ns
140	5	Mid	Category	B5CA.on.B6CA	Grasses	Softwood	173	-1.09	0.277	0.415	ns
141	6	Mid	Category	B5CA.on.B6CA	Hardwood	Softwood	173	-1.17	0.244	0.415	ns
142	7	High	Category	B5CA.on.B6CA	Grasses	Hardwood	173	-0.123	0.903	0.903	ns
143	8	High	Category	B5CA.on.B6CA	Grasses	Softwood	NA	NA	NA	NA
144	9	High	Category	B5CA.on.B6CA	Hardwood	Softwood	NA	NA	NA	NA
145	1	Low	Category	B6CA.on.B4CA	Grasses	Hardwood	153	-0.00813	0.994	0.995	ns
146	2	Low	Category	B6CA.on.B4CA	Grasses	Softwood	153	-0.0143	0.989	0.995	ns
147	3	Low	Category	B6CA.on.B4CA	Hardwood	Softwood	153	-0.0061	0.995	0.995	ns
148	4	Mid	Category	B6CA.on.B4CA	Grasses	Hardwood	153	-0.0418	0.967	0.97	ns
149	5	Mid	Category	B6CA.on.B4CA	Grasses	Softwood	153	0.0379	0.97	0.97	ns
150	6	Mid	Category	B6CA.on.B4CA	Hardwood	Softwood	153	0.0651	0.948	0.97	ns
151	7	High	Category	B6CA.on.B4CA	Grasses	Hardwood	153	4.23	4.04e-05	4.04e-05	****
152	8	High	Category	B6CA.on.B4CA	Grasses	Softwood	NA	NA	NA	NA
153	9	High	Category	B6CA.on.B4CA	Hardwood	Softwood	NA	NA	NA	NA
154	1	Low	Category	B4CA.on.B6CA	Grasses	Hardwood	153	-2.35	0.0201	0.0301	*
155	2	Low	Category	B4CA.on.B6CA	Grasses	Softwood	153	1.44	0.151	0.151	ns
156	3	Low	Category	B4CA.on.B6CA	Hardwood	Softwood	153	2.99	0.00326	0.00979	**
157	4	Mid	Category	B4CA.on.B6CA	Grasses	Hardwood	153	0.503	0.615	0.898	ns
158	5	Mid	Category	B4CA.on.B6CA	Grasses	Softwood	153	-0.128	0.898	0.898	ns
159	6	Mid	Category	B4CA.on.B6CA	Hardwood	Softwood	153	-0.447	0.656	0.898	ns
160	7	High	Category	B4CA.on.B6CA	Grasses	Hardwood	153	-0.0565	0.955	0.955	ns
161	8	High	Category	B4CA.on.B6CA	Grasses	Softwood	NA	NA	NA	NA
162	9	High	Category	B4CA.on.B6CA	Hardwood	Softwood	NA	NA	NA	NA
163	1	Low	Category	B4CA.on.B5CA	Grasses	Hardwood	155	-4.76	4.36e-06	1.31e-05	****
164	2	Low	Category	B4CA.on.B5CA	Grasses	Softwood	155	-0.223	0.824	0.824	ns
165	3	Low	Category	B4CA.on.B5CA	Hardwood	Softwood	155	3.44	0.000753	0.00113	**
166	4	Mid	Category	B4CA.on.B5CA	Grasses	Hardwood	155	1.05	0.297	0.699	ns
167	5	Mid	Category	B4CA.on.B5CA	Grasses	Softwood	155	0.731	0.466	0.699	ns
168	6	Mid	Category	B4CA.on.B5CA	Hardwood	Softwood	155	0.0964	0.923	0.923	ns
169	7	High	Category	B4CA.on.B5CA	Grasses	Hardwood	155	-0.0588	0.953	0.953	ns
170	8	High	Category	B4CA.on.B5CA	Grasses	Softwood	NA	NA	NA	NA
171	9	High	Category	B4CA.on.B5CA	Hardwood	Softwood	NA	NA	NA	NA

## Sheet: S2 Sheet4
Sheet 4: Oxygen availability during pyrolysis. Results of two-way ANOVA with the Benjamini-Hochberg Procedure on all quantitative variables for low, mid, and high temperature chars among the air composition categories “0,” “20.5,” “atmospheric,” and “atmospheric (restricted oxygen).”
Order	Test	Temp_Cat	Var_Qual	Var_Quant	group1	group2	df	statistic	p	p.adj	p.adj.signif
1	1	Low	Air.comp	Corr_BPCA	0	20.5	225	-4.5	1.11e-05	6.65e-05	"****"
2	2	Low	Air.comp	Corr_BPCA	0	Atmospheric	225	0.231	0.817	0.817	"ns"
3	3	Low	Air.comp	Corr_BPCA	0	Atmospheric (restricted oxygen)	225	-1.03	0.305	0.458	"ns"
4	4	Low	Air.comp	Corr_BPCA	20.5	Atmospheric	225	2.29	0.023	0.0459	"*"
5	5	Low	Air.comp	Corr_BPCA	20.5	Atmospheric (restricted oxygen)	225	2.74	0.00663	0.0199	"*"
6	6	Low	Air.comp	Corr_BPCA	Atmospheric	Atmospheric (restricted oxygen)	225	-0.749	0.455	0.545	"ns"
7	7	Mid	Air.comp	Corr_BPCA	0	20.5	225	0.152	0.879	0.879	"ns"
8	8	Mid	Air.comp	Corr_BPCA	0	Atmospheric	NA	NA	NA	NA	""
9	9	Mid	Air.comp	Corr_BPCA	0	Atmospheric (restricted oxygen)	225	-2.56	0.0112	0.0168	"*"
10	10	Mid	Air.comp	Corr_BPCA	20.5	Atmospheric	NA	NA	NA	NA	""
11	11	Mid	Air.comp	Corr_BPCA	20.5	Atmospheric (restricted oxygen)	225	-2.62	0.00926	0.0168	"*"
12	12	Mid	Air.comp	Corr_BPCA	Atmospheric	Atmospheric (restricted oxygen)	NA	NA	NA	NA	""
13	13	High	Air.comp	Corr_BPCA	0	20.5	225	-0.253	0.8	0.987	"ns"
14	14	High	Air.comp	Corr_BPCA	0	Atmospheric	NA	NA	NA	NA	""
15	15	High	Air.comp	Corr_BPCA	0	Atmospheric (restricted oxygen)	225	-0.38	0.705	0.987	"ns"
16	16	High	Air.comp	Corr_BPCA	20.5	Atmospheric	NA	NA	NA	NA	""
17	17	High	Air.comp	Corr_BPCA	20.5	Atmospheric (restricted oxygen)	225	-0.0168	0.987	0.987	"ns"
18	18	High	Air.comp	Corr_BPCA	Atmospheric	Atmospheric (restricted oxygen)	NA	NA	NA	NA	""
19	1	Low	Air.comp	Uncorr_BPCA	0	20.5	225	-4.5	1.11e-05	6.65e-05	"****"
20	2	Low	Air.comp	Uncorr_BPCA	0	Atmospheric	225	0.231	0.817	0.817	"ns"
21	3	Low	Air.comp	Uncorr_BPCA	0	Atmospheric (restricted oxygen)	225	-1.03	0.305	0.458	"ns"
22	4	Low	Air.comp	Uncorr_BPCA	20.5	Atmospheric	225	2.29	0.023	0.0459	"*"
23	5	Low	Air.comp	Uncorr_BPCA	20.5	Atmospheric (restricted oxygen)	225	2.74	0.00663	0.0199	"*"
24	6	Low	Air.comp	Uncorr_BPCA	Atmospheric	Atmospheric (restricted oxygen)	225	-0.749	0.455	0.545	"ns"
25	7	Mid	Air.comp	Uncorr_BPCA	0	20.5	225	0.152	0.879	0.879	"ns"
26	8	Mid	Air.comp	Uncorr_BPCA	0	Atmospheric	NA	NA	NA	NA	""
27	9	Mid	Air.comp	Uncorr_BPCA	0	Atmospheric (restricted oxygen)	225	-2.56	0.0112	0.0168	"*"
28	10	Mid	Air.comp	Uncorr_BPCA	20.5	Atmospheric	NA	NA	NA	NA	""
29	11	Mid	Air.comp	Uncorr_BPCA	20.5	Atmospheric (restricted oxygen)	225	-2.62	0.00926	0.0168	"*"
30	12	Mid	Air.comp	Uncorr_BPCA	Atmospheric	Atmospheric (restricted oxygen)	NA	NA	NA	NA	""
31	13	High	Air.comp	Uncorr_BPCA	0	20.5	225	-0.253	0.8	0.987	"ns"
32	14	High	Air.comp	Uncorr_BPCA	0	Atmospheric	NA	NA	NA	NA	""
33	15	High	Air.comp	Uncorr_BPCA	0	Atmospheric (restricted oxygen)	225	-0.38	0.705	0.987	"ns"
34	16	High	Air.comp	Uncorr_BPCA	20.5	Atmospheric	NA	NA	NA	NA	""
35	17	High	Air.comp	Uncorr_BPCA	20.5	Atmospheric (restricted oxygen)	225	-0.0168	0.987	0.987	"ns"
36	18	High	Air.comp	Uncorr_BPCA	Atmospheric	Atmospheric (restricted oxygen)	NA	NA	NA	NA	""
37	1	Low	Air.comp	B3CA_C	0	20.5	160	-5.5	1.44e-07	8.64e-07	"****"
38	2	Low	Air.comp	B3CA_C	0	Atmospheric	160	-3.63	0.000383	0.00115	"**"
39	3	Low	Air.comp	B3CA_C	0	Atmospheric (restricted oxygen)	160	-2.87	0.00472	0.00943	"**"
40	4	Low	Air.comp	B3CA_C	20.5	Atmospheric	160	-0.817	0.415	0.415	"ns"
41	5	Low	Air.comp	B3CA_C	20.5	Atmospheric (restricted oxygen)	160	1.3	0.197	0.236	"ns"
42	6	Low	Air.comp	B3CA_C	Atmospheric	Atmospheric (restricted oxygen)	160	1.55	0.124	0.186	"ns"
43	7	Mid	Air.comp	B3CA_C	0	20.5	160	-2.32	0.0214	0.0642	"ns"
44	8	Mid	Air.comp	B3CA_C	0	Atmospheric	NA	NA	NA	NA	""
45	9	Mid	Air.comp	B3CA_C	0	Atmospheric (restricted oxygen)	160	-1.2	0.231	0.346	"ns"
46	10	Mid	Air.comp	B3CA_C	20.5	Atmospheric	NA	NA	NA	NA	""
47	11	Mid	Air.comp	B3CA_C	20.5	Atmospheric (restricted oxygen)	160	-0.548	0.585	0.585	"ns"
48	12	Mid	Air.comp	B3CA_C	Atmospheric	Atmospheric (restricted oxygen)	NA	NA	NA	NA	""
49	13	High	Air.comp	B3CA_C	0	20.5	160	-0.195	0.845	0.845	"ns"
50	14	High	Air.comp	B3CA_C	0	Atmospheric	NA	NA	NA	NA	""
51	15	High	Air.comp	B3CA_C	0	Atmospheric (restricted oxygen)	NA	NA	NA	NA	""
52	16	High	Air.comp	B3CA_C	20.5	Atmospheric	NA	NA	NA	NA	""
53	17	High	Air.comp	B3CA_C	20.5	Atmospheric (restricted oxygen)	NA	NA	NA	NA	""
54	18	High	Air.comp	B3CA_C	Atmospheric	Atmospheric (restricted oxygen)	NA	NA	NA	NA	""
55	1	Low	Air.comp	B4CA_C	0	20.5	160	-6.43	1.43e-09	8.57e-09	"****"
56	2	Low	Air.comp	B4CA_C	0	Atmospheric	160	-0.0626	0.95	0.95	"ns"
57	3	Low	Air.comp	B4CA_C	0	Atmospheric (restricted oxygen)	160	-3.39	0.000883	0.00265	"**"
58	4	Low	Air.comp	B4CA_C	20.5	Atmospheric	160	3.22	0.00155	0.00311	"**"
59	5	Low	Air.comp	B4CA_C	20.5	Atmospheric (restricted oxygen)	160	1.47	0.144	0.173	"ns"
60	6	Low	Air.comp	B4CA_C	Atmospheric	Atmospheric (restricted oxygen)	160	-2.04	0.0433	0.065	"ns"
61	7	Mid	Air.comp	B4CA_C	0	20.5	160	-1.75	0.0819	0.246	"ns"
62	8	Mid	Air.comp	B4CA_C	0	Atmospheric	NA	NA	NA	NA	""
63	9	Mid	Air.comp	B4CA_C	0	Atmospheric (restricted oxygen)	160	-1.18	0.242	0.362	"ns"
64	10	Mid	Air.comp	B4CA_C	20.5	Atmospheric	NA	NA	NA	NA	""
65	11	Mid	Air.comp	B4CA_C	20.5	Atmospheric (restricted oxygen)	160	-0.681	0.497	0.497	"ns"
66	12	Mid	Air.comp	B4CA_C	Atmospheric	Atmospheric (restricted oxygen)	NA	NA	NA	NA	""
67	13	High	Air.comp	B4CA_C	0	20.5	160	-0.28	0.78	0.78	"ns"
68	14	High	Air.comp	B4CA_C	0	Atmospheric	NA	NA	NA	NA	""
69	15	High	Air.comp	B4CA_C	0	Atmospheric (restricted oxygen)	NA	NA	NA	NA	""
70	16	High	Air.comp	B4CA_C	20.5	Atmospheric	NA	NA	NA	NA	""
71	17	High	Air.comp	B4CA_C	20.5	Atmospheric (restricted oxygen)	NA	NA	NA	NA	""
72	18	High	Air.comp	B4CA_C	Atmospheric	Atmospheric (restricted oxygen)	NA	NA	NA	NA	""
73	1	Low	Air.comp	B5CA_C	0	20.5	160	-5.59	9.59e-08	5.75e-07	"****"
74	2	Low	Air.comp	B5CA_C	0	Atmospheric	160	1.24	0.216	0.26	"ns"
75	3	Low	Air.comp	B5CA_C	0	Atmospheric (restricted oxygen)	160	-3.29	0.00124	0.00248	"**"
76	4	Low	Air.comp	B5CA_C	20.5	Atmospheric	160	4.1	6.66e-05	0.0002	"***"
77	5	Low	Air.comp	B5CA_C	20.5	Atmospheric (restricted oxygen)	160	0.937	0.35	0.35	"ns"
78	6	Low	Air.comp	B5CA_C	Atmospheric	Atmospheric (restricted oxygen)	160	-3.17	0.00185	0.00277	"**"
79	7	Mid	Air.comp	B5CA_C	0	20.5	160	-5.07	1.1e-06	3.3e-06	"****"
80	8	Mid	Air.comp	B5CA_C	0	Atmospheric	NA	NA	NA	NA	""
81	9	Mid	Air.comp	B5CA_C	0	Atmospheric (restricted oxygen)	160	-1.44	0.151	0.226	"ns"
82	10	Mid	Air.comp	B5CA_C	20.5	Atmospheric	NA	NA	NA	NA	""
83	11	Mid	Air.comp	B5CA_C	20.5	Atmospheric (restricted oxygen)	160	-0.0161	0.987	0.987	"ns"
84	12	Mid	Air.comp	B5CA_C	Atmospheric	Atmospheric (restricted oxygen)	NA	NA	NA	NA	""
85	13	High	Air.comp	B5CA_C	0	20.5	160	-1.42	0.159	0.159	"ns"
86	14	High	Air.comp	B5CA_C	0	Atmospheric	NA	NA	NA	NA	""
87	15	High	Air.comp	B5CA_C	0	Atmospheric (restricted oxygen)	NA	NA	NA	NA	""
88	16	High	Air.comp	B5CA_C	20.5	Atmospheric	NA	NA	NA	NA	""
89	17	High	Air.comp	B5CA_C	20.5	Atmospheric (restricted oxygen)	NA	NA	NA	NA	""
90	18	High	Air.comp	B5CA_C	Atmospheric	Atmospheric (restricted oxygen)	NA	NA	NA	NA	""
91	1	Low	Air.comp	B6CA_C	0	20.5	198	-1.79	0.0747	0.448	"ns"
92	2	Low	Air.comp	B6CA_C	0	Atmospheric	198	0.601	0.548	0.582	"ns"
93	3	Low	Air.comp	B6CA_C	0	Atmospheric (restricted oxygen)	198	-0.551	0.582	0.582	"ns"
94	4	Low	Air.comp	B6CA_C	20.5	Atmospheric	198	1.44	0.152	0.457	"ns"
95	5	Low	Air.comp	B6CA_C	20.5	Atmospheric (restricted oxygen)	198	0.953	0.342	0.582	"ns"
96	6	Low	Air.comp	B6CA_C	Atmospheric	Atmospheric (restricted oxygen)	198	-0.859	0.391	0.582	"ns"
97	7	Mid	Air.comp	B6CA_C	0	20.5	198	-1.06	0.292	0.438	"ns"
98	8	Mid	Air.comp	B6CA_C	0	Atmospheric	NA	NA	NA	NA	""
99	9	Mid	Air.comp	B6CA_C	0	Atmospheric (restricted oxygen)	198	-1.2	0.233	0.438	"ns"
100	10	Mid	Air.comp	B6CA_C	20.5	Atmospheric	NA	NA	NA	NA	""
101	11	Mid	Air.comp	B6CA_C	20.5	Atmospheric (restricted oxygen)	198	-0.582	0.561	0.561	"ns"
102	12	Mid	Air.comp	B6CA_C	Atmospheric	Atmospheric (restricted oxygen)	NA	NA	NA	NA	""
103	13	High	Air.comp	B6CA_C	0	20.5	198	0.418	0.677	0.677	"ns"
104	14	High	Air.comp	B6CA_C	0	Atmospheric	NA	NA	NA	NA	""
105	15	High	Air.comp	B6CA_C	0	Atmospheric (restricted oxygen)	198	2.03	0.0436	0.131	"ns"
106	16	High	Air.comp	B6CA_C	20.5	Atmospheric	NA	NA	NA	NA	""
107	17	High	Air.comp	B6CA_C	20.5	Atmospheric (restricted oxygen)	198	0.869	0.386	0.579	"ns"
108	18	High	Air.comp	B6CA_C	Atmospheric	Atmospheric (restricted oxygen)	NA	NA	NA	NA	""
109	1	Low	Air.comp	B3CA_P	0	20.5	161	1.81	0.0729	0.437	"ns"
110	2	Low	Air.comp	B3CA_P	0	Atmospheric	161	0.117	0.907	0.907	"ns"
111	3	Low	Air.comp	B3CA_P	0	Atmospheric (restricted oxygen)	161	1.23	0.221	0.663	"ns"
112	4	Low	Air.comp	B3CA_P	20.5	Atmospheric	161	-0.805	0.422	0.772	"ns"
113	5	Low	Air.comp	B3CA_P	20.5	Atmospheric (restricted oxygen)	161	-0.136	0.892	0.907	"ns"
114	6	Low	Air.comp	B3CA_P	Atmospheric	Atmospheric (restricted oxygen)	161	0.653	0.515	0.772	"ns"
115	7	Mid	Air.comp	B3CA_P	0	20.5	161	-0.275	0.784	0.803	"ns"
116	8	Mid	Air.comp	B3CA_P	0	Atmospheric	NA	NA	NA	NA	""
117	9	Mid	Air.comp	B3CA_P	0	Atmospheric (restricted oxygen)	161	-0.328	0.743	0.803	"ns"
118	10	Mid	Air.comp	B3CA_P	20.5	Atmospheric	NA	NA	NA	NA	""
119	11	Mid	Air.comp	B3CA_P	20.5	Atmospheric (restricted oxygen)	161	-0.25	0.803	0.803	"ns"
120	12	Mid	Air.comp	B3CA_P	Atmospheric	Atmospheric (restricted oxygen)	NA	NA	NA	NA	""
121	13	High	Air.comp	B3CA_P	0	20.5	161	-0.0966	0.923	0.923	"ns"
122	14	High	Air.comp	B3CA_P	0	Atmospheric	NA	NA	NA	NA	""
123	15	High	Air.comp	B3CA_P	0	Atmospheric (restricted oxygen)	NA	NA	NA	NA	""
124	16	High	Air.comp	B3CA_P	20.5	Atmospheric	NA	NA	NA	NA	""
125	17	High	Air.comp	B3CA_P	20.5	Atmospheric (restricted oxygen)	NA	NA	NA	NA	""
126	18	High	Air.comp	B3CA_P	Atmospheric	Atmospheric (restricted oxygen)	NA	NA	NA	NA	""
127	1	Low	Air.comp	B4CA_P	0	20.5	161	0.0553	0.956	0.956	"ns"
128	2	Low	Air.comp	B4CA_P	0	Atmospheric	161	0.744	0.458	0.95	"ns"
129	3	Low	Air.comp	B4CA_P	0	Atmospheric (restricted oxygen)	161	-0.0995	0.921	0.956	"ns"
130	4	Low	Air.comp	B4CA_P	20.5	Atmospheric	161	0.716	0.475	0.95	"ns"
131	5	Low	Air.comp	B4CA_P	20.5	Atmospheric (restricted oxygen)	161	-0.141	0.888	0.956	"ns"
132	6	Low	Air.comp	B4CA_P	Atmospheric	Atmospheric (restricted oxygen)	161	-0.742	0.459	0.95	"ns"
133	7	Mid	Air.comp	B4CA_P	0	20.5	161	1.04	0.301	0.735	"ns"
134	8	Mid	Air.comp	B4CA_P	0	Atmospheric	NA	NA	NA	NA	""
135	9	Mid	Air.comp	B4CA_P	0	Atmospheric (restricted oxygen)	161	-0.339	0.735	0.735	"ns"
136	10	Mid	Air.comp	B4CA_P	20.5	Atmospheric	NA	NA	NA	NA	""
137	11	Mid	Air.comp	B4CA_P	20.5	Atmospheric (restricted oxygen)	161	-0.629	0.53	0.735	"ns"
138	12	Mid	Air.comp	B4CA_P	Atmospheric	Atmospheric (restricted oxygen)	NA	NA	NA	NA	""
139	13	High	Air.comp	B4CA_P	0	20.5	161	-0.301	0.764	0.764	"ns"
140	14	High	Air.comp	B4CA_P	0	Atmospheric	NA	NA	NA	NA	""
141	15	High	Air.comp	B4CA_P	0	Atmospheric (restricted oxygen)	NA	NA	NA	NA	""
142	16	High	Air.comp	B4CA_P	20.5	Atmospheric	NA	NA	NA	NA	""
143	17	High	Air.comp	B4CA_P	20.5	Atmospheric (restricted oxygen)	NA	NA	NA	NA	""
144	18	High	Air.comp	B4CA_P	Atmospheric	Atmospheric (restricted oxygen)	NA	NA	NA	NA	""
145	1	Low	Air.comp	B5CA_P	0	20.5	161	-1.49	0.139	0.208	"ns"
146	2	Low	Air.comp	B5CA_P	0	Atmospheric	161	-3.72	0.00028	0.00168	"**"
147	3	Low	Air.comp	B5CA_P	0	Atmospheric (restricted oxygen)	161	-0.686	0.494	0.593	"ns"
148	4	Low	Air.comp	B5CA_P	20.5	Atmospheric	161	-2.96	0.00359	0.00718	"**"
149	5	Low	Air.comp	B5CA_P	20.5	Atmospheric (restricted oxygen)	161	0.439	0.662	0.662	"ns"
150	6	Low	Air.comp	B5CA_P	Atmospheric	Atmospheric (restricted oxygen)	161	2.97	0.00339	0.00718	"**"
151	7	Mid	Air.comp	B5CA_P	0	20.5	161	-1.62	0.107	0.32	"ns"
152	8	Mid	Air.comp	B5CA_P	0	Atmospheric	NA	NA	NA	NA	""
153	9	Mid	Air.comp	B5CA_P	0	Atmospheric (restricted oxygen)	161	-0.18	0.858	0.858	"ns"
154	10	Mid	Air.comp	B5CA_P	20.5	Atmospheric	NA	NA	NA	NA	""
155	11	Mid	Air.comp	B5CA_P	20.5	Atmospheric (restricted oxygen)	161	0.275	0.784	0.858	"ns"
156	12	Mid	Air.comp	B5CA_P	Atmospheric	Atmospheric (restricted oxygen)	NA	NA	NA	NA	""
157	13	High	Air.comp	B5CA_P	0	20.5	161	-1.56	0.121	0.121	"ns"
158	14	High	Air.comp	B5CA_P	0	Atmospheric	NA	NA	NA	NA	""
159	15	High	Air.comp	B5CA_P	0	Atmospheric (restricted oxygen)	NA	NA	NA	NA	""
160	16	High	Air.comp	B5CA_P	20.5	Atmospheric	NA	NA	NA	NA	""
161	17	High	Air.comp	B5CA_P	20.5	Atmospheric (restricted oxygen)	NA	NA	NA	NA	""
162	18	High	Air.comp	B5CA_P	Atmospheric	Atmospheric (restricted oxygen)	NA	NA	NA	NA	""
163	1	Low	Air.comp	B6CA_P	0	20.5	199	-0.251	0.802	0.998	"ns"
164	2	Low	Air.comp	B6CA_P	0	Atmospheric	199	2.48	0.014	0.0394	"*"
165	3	Low	Air.comp	B6CA_P	0	Atmospheric (restricted oxygen)	199	0.00201	0.998	0.998	"ns"
166	4	Low	Air.comp	B6CA_P	20.5	Atmospheric	199	2.55	0.0115	0.0394	"*"
167	5	Low	Air.comp	B6CA_P	20.5	Atmospheric (restricted oxygen)	199	0.208	0.836	0.998	"ns"
168	6	Low	Air.comp	B6CA_P	Atmospheric	Atmospheric (restricted oxygen)	199	-2.35	0.0197	0.0394	"*"
169	7	Mid	Air.comp	B6CA_P	0	20.5	199	0.902	0.368	0.899	"ns"
170	8	Mid	Air.comp	B6CA_P	0	Atmospheric	NA	NA	NA	NA	""
171	9	Mid	Air.comp	B6CA_P	0	Atmospheric (restricted oxygen)	199	0.386	0.7	0.899	"ns"
172	10	Mid	Air.comp	B6CA_P	20.5	Atmospheric	NA	NA	NA	NA	""
173	11	Mid	Air.comp	B6CA_P	20.5	Atmospheric (restricted oxygen)	199	-0.127	0.899	0.899	"ns"
174	12	Mid	Air.comp	B6CA_P	Atmospheric	Atmospheric (restricted oxygen)	NA	NA	NA	NA	""
175	13	High	Air.comp	B6CA_P	0	20.5	199	1.53	0.129	0.193	"ns"
176	14	High	Air.comp	B6CA_P	0	Atmospheric	NA	NA	NA	NA	""
177	15	High	Air.comp	B6CA_P	0	Atmospheric (restricted oxygen)	199	4.27	3.03e-05	9.09e-05	"****"
178	16	High	Air.comp	B6CA_P	20.5	Atmospheric	NA	NA	NA	NA	""
179	17	High	Air.comp	B6CA_P	20.5	Atmospheric (restricted oxygen)	199	1.29	0.199	0.199	"ns"
180	18	High	Air.comp	B6CA_P	Atmospheric	Atmospheric (restricted oxygen)	NA	NA	NA	NA	""
181	1	Low	Air.comp	Average.CAS	0	20.5	161	-1.44	0.152	0.483	"ns"
182	2	Low	Air.comp	Average.CAS	0	Atmospheric	161	0.537	0.592	0.711	"ns"
183	3	Low	Air.comp	Average.CAS	0	Atmospheric (restricted oxygen)	161	-0.994	0.322	0.483	"ns"
184	4	Low	Air.comp	Average.CAS	20.5	Atmospheric	161	1.27	0.206	0.483	"ns"
185	5	Low	Air.comp	Average.CAS	20.5	Atmospheric (restricted oxygen)	161	0.0932	0.926	0.926	"ns"
186	6	Low	Air.comp	Average.CAS	Atmospheric	Atmospheric (restricted oxygen)	161	-1.1	0.271	0.483	"ns"
187	7	Mid	Air.comp	Average.CAS	0	20.5	161	0.148	0.882	0.882	"ns"
188	8	Mid	Air.comp	Average.CAS	0	Atmospheric	NA	NA	NA	NA	""
189	9	Mid	Air.comp	Average.CAS	0	Atmospheric (restricted oxygen)	161	0.59	0.556	0.877	"ns"
190	10	Mid	Air.comp	Average.CAS	20.5	Atmospheric	NA	NA	NA	NA	""
191	11	Mid	Air.comp	Average.CAS	20.5	Atmospheric (restricted oxygen)	161	0.548	0.585	0.877	"ns"
192	12	Mid	Air.comp	Average.CAS	Atmospheric	Atmospheric (restricted oxygen)	NA	NA	NA	NA	""
193	13	High	Air.comp	Average.CAS	0	20.5	161	0.736	0.463	0.463	"ns"
194	14	High	Air.comp	Average.CAS	0	Atmospheric	NA	NA	NA	NA	""
195	15	High	Air.comp	Average.CAS	0	Atmospheric (restricted oxygen)	NA	NA	NA	NA	""
196	16	High	Air.comp	Average.CAS	20.5	Atmospheric	NA	NA	NA	NA	""
197	17	High	Air.comp	Average.CAS	20.5	Atmospheric (restricted oxygen)	NA	NA	NA	NA	""
198	18	High	Air.comp	Average.CAS	Atmospheric	Atmospheric (restricted oxygen)	NA	NA	NA	NA	""
199	1	Low	Air.comp	BPCAarom	0	20.5	225	-4.5	1.11e-05	6.65e-05	"****"
200	2	Low	Air.comp	BPCAarom	0	Atmospheric	225	0.231	0.817	0.817	"ns"
201	3	Low	Air.comp	BPCAarom	0	Atmospheric (restricted oxygen)	225	-1.03	0.305	0.458	"ns"
202	4	Low	Air.comp	BPCAarom	20.5	Atmospheric	225	2.29	0.023	0.0459	"*"
203	5	Low	Air.comp	BPCAarom	20.5	Atmospheric (restricted oxygen)	225	2.74	0.00663	0.0199	"*"
204	6	Low	Air.comp	BPCAarom	Atmospheric	Atmospheric (restricted oxygen)	225	-0.749	0.455	0.545	"ns"
205	7	Mid	Air.comp	BPCAarom	0	20.5	225	0.152	0.879	0.879	"ns"
206	8	Mid	Air.comp	BPCAarom	0	Atmospheric	NA	NA	NA	NA	""
207	9	Mid	Air.comp	BPCAarom	0	Atmospheric (restricted oxygen)	225	-2.56	0.0112	0.0168	"*"
208	10	Mid	Air.comp	BPCAarom	20.5	Atmospheric	NA	NA	NA	NA	""
209	11	Mid	Air.comp	BPCAarom	20.5	Atmospheric (restricted oxygen)	225	-2.62	0.00926	0.0168	"*"
210	12	Mid	Air.comp	BPCAarom	Atmospheric	Atmospheric (restricted oxygen)	NA	NA	NA	NA	""
211	13	High	Air.comp	BPCAarom	0	20.5	225	-0.253	0.8	0.987	"ns"
212	14	High	Air.comp	BPCAarom	0	Atmospheric	NA	NA	NA	NA	""
213	15	High	Air.comp	BPCAarom	0	Atmospheric (restricted oxygen)	225	-0.38	0.705	0.987	"ns"
214	16	High	Air.comp	BPCAarom	20.5	Atmospheric	NA	NA	NA	NA	""
215	17	High	Air.comp	BPCAarom	20.5	Atmospheric (restricted oxygen)	225	-0.0168	0.987	0.987	"ns"
216	18	High	Air.comp	BPCAarom	Atmospheric	Atmospheric (restricted oxygen)	NA	NA	NA	NA	""
217	1	Low	Air.comp	BPCAcond	0	20.5	199	-0.251	0.802	0.998	"ns"
218	2	Low	Air.comp	BPCAcond	0	Atmospheric	199	2.48	0.014	0.0394	"*"
219	3	Low	Air.comp	BPCAcond	0	Atmospheric (restricted oxygen)	199	0.00201	0.998	0.998	"ns"
220	4	Low	Air.comp	BPCAcond	20.5	Atmospheric	199	2.55	0.0115	0.0394	"*"
221	5	Low	Air.comp	BPCAcond	20.5	Atmospheric (restricted oxygen)	199	0.208	0.836	0.998	"ns"
222	6	Low	Air.comp	BPCAcond	Atmospheric	Atmospheric (restricted oxygen)	199	-2.35	0.0197	0.0394	"*"
223	7	Mid	Air.comp	BPCAcond	0	20.5	199	0.902	0.368	0.899	"ns"
224	8	Mid	Air.comp	BPCAcond	0	Atmospheric	NA	NA	NA	NA	""
225	9	Mid	Air.comp	BPCAcond	0	Atmospheric (restricted oxygen)	199	0.386	0.7	0.899	"ns"
226	10	Mid	Air.comp	BPCAcond	20.5	Atmospheric	NA	NA	NA	NA	""
227	11	Mid	Air.comp	BPCAcond	20.5	Atmospheric (restricted oxygen)	199	-0.127	0.899	0.899	"ns"
228	12	Mid	Air.comp	BPCAcond	Atmospheric	Atmospheric (restricted oxygen)	NA	NA	NA	NA	""
229	13	High	Air.comp	BPCAcond	0	20.5	199	1.53	0.129	0.193	"ns"
230	14	High	Air.comp	BPCAcond	0	Atmospheric	NA	NA	NA	NA	""
231	15	High	Air.comp	BPCAcond	0	Atmospheric (restricted oxygen)	199	4.27	3.03e-05	9.09e-05	"****"
232	16	High	Air.comp	BPCAcond	20.5	Atmospheric	NA	NA	NA	NA	""
233	17	High	Air.comp	BPCAcond	20.5	Atmospheric (restricted oxygen)	199	1.29	0.199	0.199	"ns"
234	18	High	Air.comp	BPCAcond	Atmospheric	Atmospheric (restricted oxygen)	NA	NA	NA	NA	""
235	1	Low	Air.comp	B5_B6.on.BPCA	0	20.5	160	-1.33	0.186	0.996	"ns"
236	2	Low	Air.comp	B5_B6.on.BPCA	0	Atmospheric	160	-0.547	0.585	0.996	"ns"
237	3	Low	Air.comp	B5_B6.on.BPCA	0	Atmospheric (restricted oxygen)	160	-0.818	0.414	0.996	"ns"
238	4	Low	Air.comp	B5_B6.on.BPCA	20.5	Atmospheric	160	0.131	0.896	0.996	"ns"
239	5	Low	Air.comp	B5_B6.on.BPCA	20.5	Atmospheric (restricted oxygen)	160	0.185	0.853	0.996	"ns"
240	6	Low	Air.comp	B5_B6.on.BPCA	Atmospheric	Atmospheric (restricted oxygen)	160	-0.00524	0.996	0.996	"ns"
241	7	Mid	Air.comp	B5_B6.on.BPCA	0	20.5	160	0.217	0.828	0.828	"ns"
242	8	Mid	Air.comp	B5_B6.on.BPCA	0	Atmospheric	NA	NA	NA	NA	""
243	9	Mid	Air.comp	B5_B6.on.BPCA	0	Atmospheric (restricted oxygen)	160	0.633	0.527	0.828	"ns"
244	10	Mid	Air.comp	B5_B6.on.BPCA	20.5	Atmospheric	NA	NA	NA	NA	""
245	11	Mid	Air.comp	B5_B6.on.BPCA	20.5	Atmospheric (restricted oxygen)	160	0.572	0.568	0.828	"ns"
246	12	Mid	Air.comp	B5_B6.on.BPCA	Atmospheric	Atmospheric (restricted oxygen)	NA	NA	NA	NA	""
247	13	High	Air.comp	B5_B6.on.BPCA	0	20.5	160	0.257	0.798	0.798	"ns"
248	14	High	Air.comp	B5_B6.on.BPCA	0	Atmospheric	NA	NA	NA	NA	""
249	15	High	Air.comp	B5_B6.on.BPCA	0	Atmospheric (restricted oxygen)	NA	NA	NA	NA	""
250	16	High	Air.comp	B5_B6.on.BPCA	20.5	Atmospheric	NA	NA	NA	NA	""
251	17	High	Air.comp	B5_B6.on.BPCA	20.5	Atmospheric (restricted oxygen)	NA	NA	NA	NA	""
252	18	High	Air.comp	B5_B6.on.BPCA	Atmospheric	Atmospheric (restricted oxygen)	NA	NA	NA	NA	""
253	1	Low	Air.comp	B5_B6.on.B3_B4	0	20.5	159	0.00145	0.999	0.999	"ns"
254	2	Low	Air.comp	B5_B6.on.B3_B4	0	Atmospheric	159	-0.0796	0.937	0.999	"ns"
255	3	Low	Air.comp	B5_B6.on.B3_B4	0	Atmospheric (restricted oxygen)	159	-0.00131	0.999	0.999	"ns"
256	4	Low	Air.comp	B5_B6.on.B3_B4	20.5	Atmospheric	159	-0.0803	0.936	0.999	"ns"
257	5	Low	Air.comp	B5_B6.on.B3_B4	20.5	Atmospheric (restricted oxygen)	159	-0.0024	0.998	0.999	"ns"
258	6	Low	Air.comp	B5_B6.on.B3_B4	Atmospheric	Atmospheric (restricted oxygen)	159	0.0719	0.943	0.999	"ns"
259	7	Mid	Air.comp	B5_B6.on.B3_B4	0	20.5	159	0.127	0.899	0.96	"ns"
260	8	Mid	Air.comp	B5_B6.on.B3_B4	0	Atmospheric	NA	NA	NA	NA	""
261	9	Mid	Air.comp	B5_B6.on.B3_B4	0	Atmospheric (restricted oxygen)	159	0.0865	0.931	0.96	"ns"
262	10	Mid	Air.comp	B5_B6.on.B3_B4	20.5	Atmospheric	NA	NA	NA	NA	""
263	11	Mid	Air.comp	B5_B6.on.B3_B4	20.5	Atmospheric (restricted oxygen)	159	0.0507	0.96	0.96	"ns"
264	12	Mid	Air.comp	B5_B6.on.B3_B4	Atmospheric	Atmospheric (restricted oxygen)	NA	NA	NA	NA	""
265	13	High	Air.comp	B5_B6.on.B3_B4	0	20.5	159	1.2	0.231	0.231	"ns"
266	14	High	Air.comp	B5_B6.on.B3_B4	0	Atmospheric	NA	NA	NA	NA	""
267	15	High	Air.comp	B5_B6.on.B3_B4	0	Atmospheric (restricted oxygen)	NA	NA	NA	NA	""
268	16	High	Air.comp	B5_B6.on.B3_B4	20.5	Atmospheric	NA	NA	NA	NA	""
269	17	High	Air.comp	B5_B6.on.B3_B4	20.5	Atmospheric (restricted oxygen)	NA	NA	NA	NA	""
270	18	High	Air.comp	B5_B6.on.B3_B4	Atmospheric	Atmospheric (restricted oxygen)	NA	NA	NA	NA	""
271	1	Low	Air.comp	B5CA.on.B6CA	0	20.5	178	2.19	0.0299	0.0828	"ns"
272	2	Low	Air.comp	B5CA.on.B6CA	0	Atmospheric	178	-0.774	0.44	0.44	"ns"
273	3	Low	Air.comp	B5CA.on.B6CA	0	Atmospheric (restricted oxygen)	178	2.42	0.0163	0.0828	"ns"
274	4	Low	Air.comp	B5CA.on.B6CA	20.5	Atmospheric	178	-1.7	0.0907	0.136	"ns"
275	5	Low	Air.comp	B5CA.on.B6CA	20.5	Atmospheric (restricted oxygen)	178	0.911	0.364	0.436	"ns"
276	6	Low	Air.comp	B5CA.on.B6CA	Atmospheric	Atmospheric (restricted oxygen)	178	2.05	0.0414	0.0828	"ns"
277	7	Mid	Air.comp	B5CA.on.B6CA	0	20.5	178	-0.917	0.361	0.94	"ns"
278	8	Mid	Air.comp	B5CA.on.B6CA	0	Atmospheric	NA	NA	NA	NA	""
279	9	Mid	Air.comp	B5CA.on.B6CA	0	Atmospheric (restricted oxygen)	178	-0.163	0.871	0.94	"ns"
280	10	Mid	Air.comp	B5CA.on.B6CA	20.5	Atmospheric	NA	NA	NA	NA	""
281	11	Mid	Air.comp	B5CA.on.B6CA	20.5	Atmospheric (restricted oxygen)	178	0.0757	0.94	0.94	"ns"
282	12	Mid	Air.comp	B5CA.on.B6CA	Atmospheric	Atmospheric (restricted oxygen)	NA	NA	NA	NA	""
283	13	High	Air.comp	B5CA.on.B6CA	0	20.5	178	-0.306	0.76	0.76	"ns"
284	14	High	Air.comp	B5CA.on.B6CA	0	Atmospheric	NA	NA	NA	NA	""
285	15	High	Air.comp	B5CA.on.B6CA	0	Atmospheric (restricted oxygen)	NA	NA	NA	NA	""
286	16	High	Air.comp	B5CA.on.B6CA	20.5	Atmospheric	NA	NA	NA	NA	""
287	17	High	Air.comp	B5CA.on.B6CA	20.5	Atmospheric (restricted oxygen)	NA	NA	NA	NA	""
288	18	High	Air.comp	B5CA.on.B6CA	Atmospheric	Atmospheric (restricted oxygen)	NA	NA	NA	NA	""
289	1	Low	Air.comp	B6CA.on.B4CA	0	20.5	158	0.00696	0.994	0.996	"ns"
290	2	Low	Air.comp	B6CA.on.B4CA	0	Atmospheric	158	0.0564	0.955	0.996	"ns"
291	3	Low	Air.comp	B6CA.on.B4CA	0	Atmospheric (restricted oxygen)	158	-0.00449	0.996	0.996	"ns"
292	4	Low	Air.comp	B6CA.on.B4CA	20.5	Atmospheric	158	0.053	0.958	0.996	"ns"
293	5	Low	Air.comp	B6CA.on.B4CA	20.5	Atmospheric (restricted oxygen)	158	-0.00986	0.992	0.996	"ns"
294	6	Low	Air.comp	B6CA.on.B4CA	Atmospheric	Atmospheric (restricted oxygen)	158	-0.0546	0.957	0.996	"ns"
295	7	Mid	Air.comp	B6CA.on.B4CA	0	20.5	158	0.174	0.862	0.967	"ns"
296	8	Mid	Air.comp	B6CA.on.B4CA	0	Atmospheric	NA	NA	NA	NA	""
297	9	Mid	Air.comp	B6CA.on.B4CA	0	Atmospheric (restricted oxygen)	158	0.0905	0.928	0.967	"ns"
298	10	Mid	Air.comp	B6CA.on.B4CA	20.5	Atmospheric	NA	NA	NA	NA	""
299	11	Mid	Air.comp	B6CA.on.B4CA	20.5	Atmospheric (restricted oxygen)	158	0.0417	0.967	0.967	"ns"
300	12	Mid	Air.comp	B6CA.on.B4CA	Atmospheric	Atmospheric (restricted oxygen)	NA	NA	NA	NA	""
301	13	High	Air.comp	B6CA.on.B4CA	0	20.5	158	1.23	0.222	0.222	"ns"
302	14	High	Air.comp	B6CA.on.B4CA	0	Atmospheric	NA	NA	NA	NA	""
303	15	High	Air.comp	B6CA.on.B4CA	0	Atmospheric (restricted oxygen)	NA	NA	NA	NA	""
304	16	High	Air.comp	B6CA.on.B4CA	20.5	Atmospheric	NA	NA	NA	NA	""
305	17	High	Air.comp	B6CA.on.B4CA	20.5	Atmospheric (restricted oxygen)	NA	NA	NA	NA	""
306	18	High	Air.comp	B6CA.on.B4CA	Atmospheric	Atmospheric (restricted oxygen)	NA	NA	NA	NA	""
307	1	Low	Air.comp	B4CA.on.B6CA	0	20.5	158	3.27	0.00133	0.00392	"**"
308	2	Low	Air.comp	B4CA.on.B6CA	0	Atmospheric	158	-1.71	0.0888	0.107	"ns"
309	3	Low	Air.comp	B4CA.on.B6CA	0	Atmospheric (restricted oxygen)	158	3.06	0.00261	0.00392	"**"
310	4	Low	Air.comp	B4CA.on.B6CA	20.5	Atmospheric	158	-3.13	0.00209	0.00392	"**"
311	5	Low	Air.comp	B4CA.on.B6CA	20.5	Atmospheric (restricted oxygen)	158	0.695	0.488	0.488	"ns"
312	6	Low	Air.comp	B4CA.on.B6CA	Atmospheric	Atmospheric (restricted oxygen)	158	3.27	0.0013	0.00392	"**"
313	7	Mid	Air.comp	B4CA.on.B6CA	0	20.5	158	0.231	0.818	0.929	"ns"
314	8	Mid	Air.comp	B4CA.on.B6CA	0	Atmospheric	NA	NA	NA	NA	""
315	9	Mid	Air.comp	B4CA.on.B6CA	0	Atmospheric (restricted oxygen)	158	-0.0894	0.929	0.929	"ns"
316	10	Mid	Air.comp	B4CA.on.B6CA	20.5	Atmospheric	NA	NA	NA	NA	""
317	11	Mid	Air.comp	B4CA.on.B6CA	20.5	Atmospheric (restricted oxygen)	158	-0.154	0.878	0.929	"ns"
318	12	Mid	Air.comp	B4CA.on.B6CA	Atmospheric	Atmospheric (restricted oxygen)	NA	NA	NA	NA	""
319	13	High	Air.comp	B4CA.on.B6CA	0	20.5	158	-0.0477	0.962	0.962	"ns"
320	14	High	Air.comp	B4CA.on.B6CA	0	Atmospheric	NA	NA	NA	NA	""
321	15	High	Air.comp	B4CA.on.B6CA	0	Atmospheric (restricted oxygen)	NA	NA	NA	NA	""
322	16	High	Air.comp	B4CA.on.B6CA	20.5	Atmospheric	NA	NA	NA	NA	""
323	17	High	Air.comp	B4CA.on.B6CA	20.5	Atmospheric (restricted oxygen)	NA	NA	NA	NA	""
324	18	High	Air.comp	B4CA.on.B6CA	Atmospheric	Atmospheric (restricted oxygen)	NA	NA	NA	NA	""
325	1	Low	Air.comp	B4CA.on.B5CA	0	20.5	160	2.28	0.0242	0.145	"ns"
326	2	Low	Air.comp	B4CA.on.B5CA	0	Atmospheric	160	0.332	0.74	0.783	"ns"
327	3	Low	Air.comp	B4CA.on.B5CA	0	Atmospheric (restricted oxygen)	160	1.46	0.147	0.442	"ns"
328	4	Low	Air.comp	B4CA.on.B5CA	20.5	Atmospheric	160	-0.845	0.4	0.783	"ns"
329	5	Low	Air.comp	B4CA.on.B5CA	20.5	Atmospheric (restricted oxygen)	160	-0.276	0.783	0.783	"ns"
330	6	Low	Air.comp	B4CA.on.B5CA	Atmospheric	Atmospheric (restricted oxygen)	160	0.602	0.548	0.783	"ns"
331	7	Mid	Air.comp	B4CA.on.B5CA	0	20.5	160	1.23	0.222	0.665	"ns"
332	8	Mid	Air.comp	B4CA.on.B5CA	0	Atmospheric	NA	NA	NA	NA	""
333	9	Mid	Air.comp	B4CA.on.B5CA	0	Atmospheric (restricted oxygen)	160	-0.0508	0.96	0.96	"ns"
334	10	Mid	Air.comp	B4CA.on.B5CA	20.5	Atmospheric	NA	NA	NA	NA	""
335	11	Mid	Air.comp	B4CA.on.B5CA	20.5	Atmospheric (restricted oxygen)	160	-0.394	0.694	0.96	"ns"
336	12	Mid	Air.comp	B4CA.on.B5CA	Atmospheric	Atmospheric (restricted oxygen)	NA	NA	NA	NA	""
337	13	High	Air.comp	B4CA.on.B5CA	0	20.5	160	0.645	0.52	0.52	"ns"
338	14	High	Air.comp	B4CA.on.B5CA	0	Atmospheric	NA	NA	NA	NA	""
339	15	High	Air.comp	B4CA.on.B5CA	0	Atmospheric (restricted oxygen)	NA	NA	NA	NA	""
340	16	High	Air.comp	B4CA.on.B5CA	20.5	Atmospheric	NA	NA	NA	NA	""
341	17	High	Air.comp	B4CA.on.B5CA	20.5	Atmospheric (restricted oxygen)	NA	NA	NA	NA	""
342	18	High	Air.comp	B4CA.on.B5CA	Atmospheric	Atmospheric (restricted oxygen)	NA	NA	NA	NA	""
343	1	Low	Air.comp	B5CA.on.B4CA	0	20.5	158	0.0744	0.941	0.974	"ns"
344	2	Low	Air.comp	B5CA.on.B4CA	0	Atmospheric	158	-0.988	0.325	0.675	"ns"
345	3	Low	Air.comp	B5CA.on.B4CA	0	Atmospheric (restricted oxygen)	158	0.0887	0.929	0.974	"ns"
346	4	Low	Air.comp	B5CA.on.B4CA	20.5	Atmospheric	158	-1.03	0.305	0.675	"ns"
347	5	Low	Air.comp	B5CA.on.B4CA	20.5	Atmospheric (restricted oxygen)	158	0.0324	0.974	0.974	"ns"
348	6	Low	Air.comp	B5CA.on.B4CA	Atmospheric	Atmospheric (restricted oxygen)	158	0.962	0.338	0.675	"ns"
349	7	Mid	Air.comp	B5CA.on.B4CA	0	20.5	158	0.154	0.878	0.878	"ns"
350	8	Mid	Air.comp	B5CA.on.B4CA	0	Atmospheric	NA	NA	NA	NA	""
351	9	Mid	Air.comp	B5CA.on.B4CA	0	Atmospheric (restricted oxygen)	158	0.284	0.777	0.878	"ns"
352	10	Mid	Air.comp	B5CA.on.B4CA	20.5	Atmospheric	NA	NA	NA	NA	""
353	11	Mid	Air.comp	B5CA.on.B4CA	20.5	Atmospheric (restricted oxygen)	158	0.241	0.81	0.878	"ns"
354	12	Mid	Air.comp	B5CA.on.B4CA	Atmospheric	Atmospheric (restricted oxygen)	NA	NA	NA	NA	""
355	13	High	Air.comp	B5CA.on.B4CA	0	20.5	158	0.405	0.686	0.686	"ns"
356	14	High	Air.comp	B5CA.on.B4CA	0	Atmospheric	NA	NA	NA	NA	""
357	15	High	Air.comp	B5CA.on.B4CA	0	Atmospheric (restricted oxygen)	NA	NA	NA	NA	""
358	16	High	Air.comp	B5CA.on.B4CA	20.5	Atmospheric	NA	NA	NA	NA	""
359	17	High	Air.comp	B5CA.on.B4CA	20.5	Atmospheric (restricted oxygen)	NA	NA	NA	NA	""
360	18	High	Air.comp	B5CA.on.B4CA	Atmospheric	Atmospheric (restricted oxygen)	NA	NA	NA	NA	""

## Sheet: S2 Sheet5
Sheet 5: Chromatographic separation method. Summary of statistical tests to investigate the effect of chromatographic separation method (GC- or LC-BPCA) for all, low, mid, and high temperature chars. The statistical test used was automatically determined in each case by the R code according to the sample size and results of the variable for the Shapiro-Wilk and Bartlett tests of normality. Statis…
Variable	All data	Low-temperature chars (≤ 300 °C, n = 68)	Mid-temperature chars (350 ≤ x < 700 °C, n = 139)	High-temperature chars (≥ 700 °C, n = 29)
Corrected BPCA (g BPCA-C/kg OC)	Wilcoxon rank sum test with continuity correction	Wilcoxon rank sum test with continuity correction	Wilcoxon rank sum test with continuity correction	Welch Two Sample t-test
	W = 6434.5, p-value = 0.6436	W = 855.5, p-value = 9.629e-05	W = 2054, p-value = 0.4694	t = -2.0515, df = 10.062, p-value = 0.06717
Uncorrected BPCA (g BPCA-C/kg OC)	Wilcoxon rank sum test with continuity correction	Wilcoxon rank sum test with continuity correction	Wilcoxon rank sum test with continuity correction	Welch Two Sample t-test
	W = 6434.5, p-value = 0.6436	W = 855.5, p-value = 9.629e-05	W = 2054, p-value = 0.4694	t = -2.0515, df = 10.062, p-value = 0.06717
B3CA-C (g/kg OC)	Wilcoxon rank sum test with continuity correction	Wilcoxon rank sum exact test	Wilcoxon rank sum test with continuity correction	Wilcoxon rank sum test with continuity correction
	W = 4271, p-value = 0.000219	W = 357, p-value = 0.005401	W = 1607, p-value = 0.0003697	W = 26, p-value = 0.1103
B4CA-C (g/kg OC)	Wilcoxon rank sum test with continuity correction	Wilcoxon rank sum exact test	Wilcoxon rank sum test with continuity correction	Welch Two Sample t-test
	W = 3473, p-value = 0.3028	W = 341, p-value = 0.0166	W = 1120, p-value = 1	t = -4.9643, df = 16.511, p-value = 0.0001284
B5CA-C (g/kg OC)	Wilcoxon rank sum test with continuity correction	Wilcoxon rank sum exact test	Welch Two Sample t-test	Wilcoxon rank sum exact test
	W = 4282, p-value = 0.0001897	W = 368, p-value = 0.002244	t = 5.1702, df = 96.705, p-value = 1.26e-06	W = 42, p-value = 0.8421
B6CA-C (g/kg OC)	Wilcoxon rank sum test with continuity correction	Wilcoxon rank sum test with continuity correction	Wilcoxon rank sum test with continuity correction	Wilcoxon rank sum exact test
	W = 5448, p-value = 0.8168	W = 739, p-value = 0.0005523	W = 2056, p-value = 0.01314	W = 30, p-value = 0.002009
B3CA (%)	Wilcoxon rank sum test with continuity correction	Wilcoxon rank sum test with continuity correction	Wilcoxon rank sum test with continuity correction	Wilcoxon rank sum test with continuity correction
	W = 4253, p-value = 0.0004374	W = 325, p-value = 0.04446	W = 1514.5, p-value = 0.006511	W = 26, p-value = 0.1103
B4CA (%)	Wilcoxon rank sum test with continuity correction	Wilcoxon rank sum exact test	Wilcoxon rank sum test with continuity correction	Welch Two Sample t-test
	W = 2887.5, p-value = 0.3135	W = 139, p-value = 0.03462	W = 831, p-value = 0.02701	t = -5.2572, df = 16.314, p-value = 7.34e-05
B5CA (%)	Wilcoxon rank sum test with continuity correction	Wilcoxon rank sum exact test	Welch Two Sample t-test	Welch Two Sample t-test
	W = 3665, p-value = 0.1172	W = 258, p-value = 0.6063	t = 0.76718, df = 46.562, p-value = 0.4468	t = 1.7923, df = 15.654, p-value = 0.09244
B6CA (%)	Wilcoxon rank sum test with continuity correction	Wilcoxon rank sum test with continuity correction	Wilcoxon rank sum test with continuity correction	Welch Two Sample t-test
	W = 4799, p-value = 0.1712	W = 488, p-value = 1	W = 1739, p-value = 0.5877	t = 1.6007, df = 18.639, p-value = 0.1263
Average CAS	Wilcoxon rank sum test with continuity correction	Wilcoxon rank sum exact test	Wilcoxon rank sum test with continuity correction	Welch Two Sample t-test
	W = 2808, p-value = 0.2036	W = 209, p-value = 0.591	W = 1174, p-value = 0.7947	t = 2.3781, df = 16.389, p-value = 0.02988
BPCAarom	Wilcoxon rank sum test with continuity correction	Wilcoxon rank sum test with continuity correction	Wilcoxon rank sum test with continuity correction	Welch Two Sample t-test
	W = 6434.5, p-value = 0.6436	W = 855.5, p-value = 9.629e-05	W = 2054, p-value = 0.4694	t = -2.0515, df = 10.062, p-value = 0.06717
BPCAcond	Wilcoxon rank sum test with continuity correction	Wilcoxon rank sum test with continuity correction	Wilcoxon rank sum test with continuity correction	Welch Two Sample t-test
	W = 4799, p-value = 0.1712	W = 488, p-value = 1	W = 1739, p-value = 0.5877	t = 1.6007, df = 18.639, p-value = 0.1263
ΣB5CA+B6CA/ΣBPCA	Wilcoxon rank sum test with continuity correction	Wilcoxon rank sum exact test	Wilcoxon rank sum test with continuity correction	Welch Two Sample t-test
	W = 3089, p-value = 0.8035	W = 235, p-value = 0.9913	W = 1332, p-value = 0.1216	t = 4.8951, df = 16.667, p-value = 0.0001443
ΣB5CA+B6CA/ΣB3CA+B4CA	Wilcoxon rank sum test with continuity correction	Wilcoxon rank sum exact test	Wilcoxon rank sum test with continuity correction	Wilcoxon rank sum exact test
	W = 2946, p-value = 0.5237	W = 235, p-value = 0.9913	W = 1309, p-value = 0.2165	W = 68, p-value = 0.0009872
B5CA/B6CA	Wilcoxon rank sum test with continuity correction	Wilcoxon rank sum exact test	Wilcoxon rank sum test with continuity correction	Welch Two Sample t-test
	W = 4186.5, p-value = 0.158	W = 257, p-value = 0.4086	W = 1319.5, p-value = 0.3483	t = 1.3853, df = 15.621, p-value = 0.1854
B6CA/B4CA	Wilcoxon rank sum test with continuity correction	Wilcoxon rank sum test with continuity correction	Wilcoxon rank sum test with continuity correction	Wilcoxon rank sum exact test
	W = 3066.5, p-value = 0.8895	W = 305.5, p-value = 0.08027	W = 1345, p-value = 0.1347	W = 65, p-value = 0.003702
B4CA/B6CA	Wilcoxon rank sum test with continuity correction	Wilcoxon rank sum exact test	Wilcoxon rank sum test with continuity correction	Welch Two Sample t-test
	W = 3094, p-value = 0.9633	W = 139, p-value = 0.1174	W = 930, p-value = 0.1347	t = -4.4843, df = 16.794, p-value = 0.0003358
B4CA/B5CA	Wilcoxon rank sum test with continuity correction	Wilcoxon rank sum exact test	Wilcoxon rank sum test with continuity correction	Wilcoxon rank sum test with continuity correction
	W = 2115, p-value = 0.000462	W = 180, p-value = 0.2847	W = 766, p-value = 0.007338	W = 0, p-value = 0.000278
B5CA/B4CA	Wilcoxon rank sum test with continuity correction	Wilcoxon rank sum exact test	Wilcoxon rank sum test with continuity correction	Wilcoxon rank sum exact test
	W = 4101, p-value = 0.000767	W = 276, p-value = 0.2847	W = 1509, p-value = 0.007338	W = 72, p-value = 8.227e-05

## Sheet: S2 Sheet6
Sheet 6: Random Forest results. Summary statistics for random forest predictive models testing various numbers of principal components, trees, and mtry parameters with PCA method 1 (omission) and 2 (imputation) for the treatment of missing values. In each case, the model with highest accuracy is indicated in bold.
Prediction: Combustion temperature (Quantitative, 95% Confidence)									Prediction: Combustion temperature (Quantitative, 68% Confidence)
PCA Method 1: Omission									PCA Method 1: Omission
Axes	Best Mtry	RMSE	Rsquared	MAE	RMSE sd	Rsquared sd	MAE sd		Axes	Best Mtry	RMSE	Rsquared	MAE	RMSE sd	Rsquared sd	MAE sd
4	3	61.5087	0.857996	48.095	26.544	0.187768	18.6407		4	4	61.2444	0.89523	48.0501	25.7976	0.110821	20.4463
5	4	60.6553	0.910969	47.016	25.8207	0.101763	19.1397		5	3	60.5429	0.884252	47.3165	28.1498	0.148013	21.0078
6	6	58.8254	0.904448	45.9361	25.2069	0.0901913	19.0795		6	4	59.3204	0.884426	45.7969	24.577	0.12273	18.2785
7	6	59.0997	0.911519	46.3271	27.3243	0.0995921	20.4665		7	7	60.3411	0.901322	46.5014	25.8833	0.148059	19.3105
8	7	60.622	0.90844	46.3402	24.7309	0.122532	18.1349		8	8	60.3429	0.90271	46.9151	26.1436	0.103051	19.5799
PCA Method 2: Imputation									PCA Method 2: Imputation
Axes	Best Mtry	RMSE	Rsquared	MAE	RMSE sd	Rsquared sd	MAE sd		Axes	Best Mtry	RMSE	Rsquared	MAE	RMSE sd	Rsquared sd	MAE sd
4	3	62.9071	0.899532	49.3441	27.524	0.143228	21.282		4	3	62.2937	0.893184	48.2285	27.7349	0.142496	21.018
5	5	60.6853	0.875254	47.3037	25.6942	0.187054	19.3583		5	4	60.5828	0.880693	47.7032	27.3752	0.189508	22.3997
6	4	62.4294	0.882712	48.1639	26.8811	0.132723	21.0444		6	5	60.2473	0.898927	47.4587	29.2661	0.157475	23.3994
7	7	60.1422	0.891189	46.6311	26.9047	0.152399	20.0827		7	7	60.7455	0.89634	46.6217	24.7272	0.138715	18.4385
8	8	60.2623	0.881062	47.2711	26.6682	0.142065	20.8613		8	8	61.9755	0.902492	47.7871	27.2411	0.103831	20.6328
Prediction: Combustion temperature (Qualitative)
PCA Method 1: Omission
Axes	Best Mtry	Error	Accuracy	Kappa	Accuracy sd	Kappa sd
4	4	0.209048	0.790952	0.664879	0.142548	0.246584
5	1	0.213403	0.786597	0.644919	0.173716	0.300145
6	2	0.194276	0.805724	0.679419	0.153671	0.261046
7	1	0.189286	0.810714	0.703538	0.178267	0.274827
8	4	0.192946	0.807054	0.696234	0.157802	0.245851
PCA Method 2: Imputation
Axes	Best Mtry	Error	Accuracy	Kappa	Accuracy sd	Kappa sd
4	1	0.234395	0.765605	0.620714	0.148278	0.2461
5	1	0.205357	0.794643	0.667512	0.217716	0.344994
6	4	0.209077	0.790923	0.667965	0.134801	0.22151
7	2	0.211032	0.788968	0.653491	0.161406	0.275106
8	3	0.20256	0.79744	0.660883	0.146362	0.250555
Prediction: Precursor feedstock category
PCA Method 1: Omission
Axes	Best Mtry	Error	Accuracy	Kappa	Accuracy sd	Kappa sd
4	4	0.443571	0.556429	0.236581	0.16629	0.280798
5	1	0.42244	0.57756	0.275121	0.21185	0.343987
6	4	0.421429	0.578571	0.263541	0.241615	0.426234
7	3	0.428809	0.571191	0.2677	0.216611	0.350514
8	4	0.450179	0.549821	0.230216	0.2388	0.40627
PCA Method 2: Imputation
Axes	Best Mtry	Error	Accuracy	Kappa	Accuracy sd	Kappa sd
4	1	0.435893	0.564107	0.258492	0.188041	0.318514
5	4	0.427262	0.572738	0.274661	0.219657	0.348231
6	2	0.409762	0.590238	0.300626	0.22656	0.382237
7	3	0.45125	0.54875	0.216044	0.192177	0.336242
8	1	0.440357	0.559643	0.233424	0.186851	0.309988
