# Supplementary material for: BPChAr—a Benzene Polycarboxylic Acid database to describe the molecular characteristics of laboratory-produced charcoal: Implications for soil science and archaeology
Source: PLoS One. 2025 May 14;20(5):e0321584. doi: 10.1371/journal.pone.0321584 (PMC12077725; doi:10.1371/journal.pone.0321584)
Supplement: S1 Code — All functions and statistical tests presented in this work can be reproduced utilising this code and the data in S1 Table (Sheet 4). Supplementary codes for proper functioning are provided in S2–S4 Code. (R) [file pone.0321584.s006.R]

################################################################################
########################### Notterpek et al XXXX BPChAr ########################
################################################################################

# Last updated : 2/16/2025

############################################
######## IMPORTATION OF LIBRAIRIES #########
############################################

library(ggplot2)
library(readxl)
library(factoextra)
library(FactoMineR)
library(Factoshiny)
library(tidyverse)
library(ggpubr)
library(rstatix)
library(car)
library(broom)
library(ggplot2)
library(here)
library(glmnet)
library(randomForest)
library(Matrix)
library(tidyr)
library(GGally)
library(vegan)
library(caret)
library(kernlab)
library(dplyr)
library(emmeans)
library(missMDA)

setwd(dirname(rstudioapi::getActiveDocumentContext()$path))
getwd()

source("./Correlations.R")
source("./ANOVA_2.R")
source("./Fonction_Predictions.R")

predict_interval <- function(rf_model, X_test, conf_level=0.95) {
  # Obtain the predictions of each tree (together)
  pred_trees <- predict(object = rf_model, X_test, predict.all=TRUE)
  # Average tree prediction
  pred_mean <- rowMeans(pred_trees$individual)
  # Prediction standard deviation
  pred_sd <- apply(pred_trees$individual, 1, sd)
  # Confidence Interval factor 
  z_score <- qnorm(1 - (1 - conf_level) / 2)
  # Calculation of confidence interval bounds
  lower_bound <- pred_mean - z_score * pred_sd
  upper_bound <- pred_mean + z_score * pred_sd
  return(data.frame(pred_mean, lower_bound, upper_bound))
}

################################################################################
################## IMPORTATION AND VISUALISATION OF DATA #######################
################################################################################

# Note: remove the "#" in lines 65 and 71 to delete shell entries for feedstock analyses

# Importation and selection of the variables of interest
data_brute = data.frame(read_excel("S1_Table.xlsx", sheet = "Treated_Data"), check.names = FALSE)
#data_brute = data_brute[data_brute$Category != "Shell",]
data = data_brute %>% dplyr::select(-c("GC or LC"))

# Transformation of column names
colnames(data) = make.names(colnames(data))
colnames(data)
#data = data[data$Category != "Shell", ]
unique(data$Category)

# Creation of ID variable
data$ID = paste(data$Family,"_",data$Genus,"_",data$Entry)
data$ID = gsub(" ", "", data$ID)
data = data[,-c(1,2,3)]
n = ncol(data)
data = data[, c(n, 1:(n-1))]
summary(data)

# Qualitatives variables:
data[,c("Category","Temp_1")] = lapply(data[,c("Category","Temp_1")], as.factor)
data[,"Temp_1"] = factor(data[,"Temp_1"], levels = c("0-100","100-200","200-300","300-400","400-500","500-600","600-700","700-800","800-900","900-1000"))
data[,"Temp_2"] = factor(data[,"Temp_2"], levels = c("50-150","150-250","250-350","350-450","450-550","550-650","650-750","750-850","850-1000"))
data[,"Temp_3"] = factor(data[,"Temp_3"], levels = c("0-200","200-400","400-600","600-800","800-1000"))
data[,"Temp_Cat"] = factor(data[,"Temp_Cat"], levels = c("Low","Mid","High"))
data[,"Air.comp"] = factor(data[,"Air.comp"])
summary(data)

# Quantitative variables:
unique(data$`Heating.duration`)
data[data$`Heating.duration` == "n/a", "Heating.duration"] = ""
data$Heating.duration = as.numeric(data$Heating.duration)

head(data)
summary(data)

################################################################################
################################# PREAMBLE #####################################
################################################################################

# Histogram of the variable 'Category'
freq = as.data.frame(table(data$Category))
colnames(freq) = c("Category","Freq")
ggplot(data, aes(x = Category, fill = Category)) +
  geom_bar() +
  geom_text(data = freq, aes(x = Category, y = Freq, label = Freq), vjust = 1.5) +
  ggtitle("Histogram of precursor feedstock categories") +
  xlab("Class") +
  ylab("Frequency")

# Histogram of the variable Temp_1
freq = as.data.frame(table(data$`Temp_1`))
colnames(freq) = c("Temp_1","Freq")
ggplot(data, aes(x = `Temp_1`, fill = `Temp_1`)) +
  geom_bar() +
  geom_text(data = freq, aes(x = `Temp_1`, y = Freq, label = Freq), vjust = 1.5) +
  ggtitle("Histogram of Temp_1") +
  xlab("Class") +
  ylab("Frequency")

# Histogram of the variable Temp_2
freq = as.data.frame(table(data$`Temp_2`))
colnames(freq) = c("Temp_2","Freq")
ggplot(data, aes(x = `Temp_2`, fill = `Temp_2`)) +
  geom_bar() +
  geom_text(data = freq, aes(x = `Temp_2`, y = Freq, label = Freq), vjust = 1.5) +
  ggtitle("Histogram of Temp_2") +
  xlab("Class") +
  ylab("Frequency")

# Histogram of the variable Temp_3
freq = as.data.frame(table(data$`Temp_3`))
colnames(freq) = c("Temp_3","Freq")
ggplot(data, aes(x = `Temp_3`, fill = `Temp_3`)) +
  geom_bar() +
  geom_text(data = freq, aes(x = `Temp_3`, y = Freq, label = Freq), vjust = 1.5) +
  ggtitle("Histogram of Temp_3") +
  xlab("Class") +
  ylab("Frequency")

# Histogram of the variable Temp_Cat
freq = as.data.frame(table(data$`Temp_Cat`))
colnames(freq) = c("Temp_Cat","Freq")
ggplot(data, aes(x = `Temp_Cat`, fill = `Temp_Cat`)) +
  geom_bar() +
  geom_text(data = freq, aes(x = `Temp_Cat`, y = Freq, label = Freq), vjust = 1.5) +
  ggtitle("Histogram of Temp_Cat") +
  xlab("Class") +
  ylab("Frequency")

# Histogram of the variable Air comp
freq = as.data.frame(table(data$`Air.comp`))
colnames(freq) = c("Air.comp","Freq")
ggplot(data, aes(x = `Air.comp`, fill = `Air.comp`)) +
  geom_bar() +
  geom_text(data = freq, aes(x = `Air.comp`, y = Freq, label = Freq), vjust = 1.5) +
  ggtitle("Histogram of Air composition") +
  xlab("Class") +
  ylab("Frequency")

# Exploratory graphs

# Transformation of database for graphics
data_long <- data.frame(pivot_longer(data, -c(ID,Category,`Temp_1`,`Temp_2`,`Temp_3`,`Air.comp`, `Temp_Cat`), 
                                     names_to = "Variable", values_to = "Value"), check.names = FALSE)

ggplot(data_long, aes(x = Value, color = Variable)) +
  geom_density() +
  facet_wrap(~ Variable, scales = "free") +
  labs(x = "Values", y = "Density", title = "Density of variables")

# Density curve by category
ggplot(data_long, aes(x = Value, fill = Category)) +
  geom_density(alpha = 0.5) +
  facet_wrap(~ Variable, scales = "free") +
  labs(x = "Values", y = "Density", title = "Density of variables by Category")

# Boxplot of quantitative data by category
ggplot(data_long, aes(x = Category, y = Value, fill = Category)) +
  geom_boxplot() +
  facet_wrap(~ Variable, scales = "free_y") +
  labs(y = "Variables", title = "Boxplots of variables by Category") +
  theme(axis.text.x = element_text(angle = 45, hjust = 1))

################################################################################
################################ Correlations ##################################
################################################################################

numeric_columns = data[sapply(data, is.numeric)]
shapiro_results = lapply(numeric_columns, shapiro.test)
colnames(data)
summary(data)

corr_s = function_correlation(data[,c(3,12:29)], cor_method = "spearman", cl.cex = 1, tl.cex = 0.75, number.cex = 0.60, title = "Spearman Correlations")
corr_s = function_correlation(data[,c(3,12:29)], cor_method = "spearman", method = "color", order = "FPC", cl.cex = 1, tl.cex = 0.75, number.cex = 0.60, title = "Spearman Correlations")
corr_s = function_correlation(data[,c(3,12:29)], cor_method = "spearman", type = "full", method = "circle", order = "FPC", cl.cex = 1, tl.cex = 0.75, number.cex = 0.60, title = "Spearman Correlations")

################################################################################
###################### Step 1: Model temperature effect ########################
################################################################################
colnames(data)

#To change variables, replace in the following line
vars = c("Ct","BPCAarom","BPCAcond")

# Correlations (pearson and spearman), plot and density of variables

ggpairs(data[,vars], columns = 1:3, upper = list(continuous = wrap("cor", method = "spearman"))) +
  labs(title = "Graphic matrix")

# Correlations (pearson and spearman), plot and density of variables colored by category

ggpairs(data[, vars], columns = 1:3, aes(color = data$Category), upper = list(continuous = wrap("cor", method = "spearman"))) +
  labs(title = "Graphic matrix by category")

# Densities only

ggplot(data_long[data_long$Variable %in% vars,], aes(x = Value, color = Variable)) +
  geom_density() + facet_wrap(~ Variable, scales = "free") +
  labs(x = "Values", y = "Density", title = "Density of variables")

################################################################################
##################################### PCA ######################################
################################################################################

# Deletion of redundant variables: Uncorr_BPCA, BPCAarom, BPCACond, B4 on B6, B4 on B5
colnames(data)
data = data %>% dplyr::select(-c("Uncorr_BPCA","BPCAarom","BPCAcond","B4CA.on.B6CA","B4CA.on.B5CA"))
head(data)
colnames(data)
summary(data)

################################################################################
######## PCA + RF Option 1: Removal of all entries with missing values #########
################################################################################

# Removing entries with missing data
colnames(data)
dim(data)
dim(na.omit(data))

# PCA on all data
pca_result = PCA(na.omit(data), scale.unit = TRUE, graph = FALSE, quali.sup = c(1,2,4,5,6,7,8,9), quanti.sup = c(3))

# Example line to perform PCA with only low or high temperature chars
# pca_result = PCA(na.omit(data[data$Temp_Cat == "Low", ]), scale.unit = TRUE, graph = FALSE, quali.sup = c(1,2,4,5,6,7,8,9), quanti.sup = c(3))

# Example line to examine other axes of principal components
#fviz_pca_ind(pca_result, axes = c(2,3) , habillage = 2, geom.ind = "point", geom.label = NULL, addEllipses = TRUE, ellipse.level = 0.95)

# Visualize the results of the PCA
fviz_pca_var(pca_result, repel = TRUE)

# Eigenvalues
eigen_df = pca_result$eig[,1]
eigen_df = data.frame(Composante = 1:length(eigen_df), Valeur_Propre = eigen_df)

ggplot(eigen_df, aes(x = Composante, y = Valeur_Propre)) +
  geom_bar(stat = "identity", fill = "blue") +
  labs(title = "PCA eigenvalues", x = "Componant", y = "Eigenvalue") +
  theme_minimal() + geom_hline(yintercept = 1, color = "red", linetype = "dashed") 

# Visualizing data with different qualitative variables

fviz_pca_ind(pca_result, habillage = 2, geom.ind = "point", geom.label = NULL, addEllipses = TRUE, ellipse.level = 0.95)
fviz_pca_ind(pca_result, habillage = 4, geom.ind = "point", geom.label = NULL, addEllipses = TRUE, ellipse.level = 0.95)
fviz_pca_ind(pca_result, habillage = 5, geom.ind = "point", geom.label = NULL, addEllipses = TRUE, ellipse.level = 0.95)
fviz_pca_ind(pca_result, habillage = 6, geom.ind = "point", geom.label = NULL, addEllipses = TRUE, ellipse.level = 0.95)
fviz_pca_ind(pca_result, habillage = 7, geom.ind = "point", geom.label = NULL, addEllipses = TRUE, ellipse.level = 0.95)
fviz_pca_ind(pca_result, habillage = 8, geom.ind = "point", geom.label = NULL, addEllipses = TRUE, ellipse.level = 0.95)
fviz_pca_ind(pca_result, habillage = 9, geom.ind = "point", geom.label = NULL, addEllipses = TRUE, ellipse.level = 0.95)

################################################################################
############################### RANDOM FOREST ##################################
################################################################################

################################################################################
############ Model training and prediction for Ct with PCA 1 ###################
################################################################################

run_acp_rf_model <- function(train_data, pred_data, num_axes, model_filename, prediction_filename, target_column = "Ct", k_fold = 40) {
  
  acp_model = PCA(train_data, scale.unit = TRUE, quanti.sup = c(1), ncp = num_axes)
  fviz_eig(acp_model, addlabels = TRUE, ylim = c(0, 50))
  
  data_rf = acp_model$ind$coord[, 1:num_axes]
  data_rf = data.frame(cbind(train_data[[target_column]], data_rf))
  colnames(data_rf)[1] = target_column
  
  grid = expand.grid(mtry = 1:num_axes)
  list_model = list()
  list_errors_min = c()
  list_params = list()
  ntree_options = c(100, 200, 300, 400, 500, 600, 700, 800, 900, 1000)
  
  for (ntree in ntree_options) {
    mod = calib_model(data_rf, target_column = target_column, method = "randomForest", param_grid = grid, ntree = ntree, k_fold = k_fold)
    print(mod$global_error)
    list_model[[length(list_model) + 1]] = mod
    list_errors_min = c(list_errors_min, min(mod$global_error))
    list_params[[length(list_params) + 1]] = mod$model$bestTune
  }
  
  index_min = which.min(list_errors_min)
  best_rmse = list_errors_min[index_min]
  best_params = list_params[[index_min]]
  
  cat("Best RMSE for PCA + RF avec", num_axes, "axes:", best_rmse, "\n")
  cat("Best parameters: mtry =", best_params$mtry, "\n")
  
  mod_final = list_model[[index_min]]$model
  save(mod_final, file = model_filename)
  
  na_indices = which(rowSums(is.na(pred_data)) > 0)
  
  data_pred_pca = predict(acp_model, newdata = na.omit(pred_data))
  data_pred_pca = data_pred_pca$coord[, 1:num_axes]
  
  predictions = predict_interval(mod_final$finalModel, X_test = data_pred_pca)
  
  #Line to modify confidence level of prediction
  #predictions = predict_interval(mod_final$finalModel, X_test = data_pred_pca,conf_level = 0.68)
  
  data_pred_out = pred_data
  data_pred_out$predictions = NA
  data_pred_out$predictions[!(rownames(data_pred_out) %in% na_indices)] = predictions$pred_mean
  
  data_pred_out$predictions_low = NA
  data_pred_out$predictions_low[!(rownames(data_pred_out) %in% na_indices)] = predictions$lower_bound
  
  data_pred_out$predictions_up = NA
  data_pred_out$predictions_up[!(rownames(data_pred_out) %in% na_indices)] = predictions$upper_bound
  
  write.csv(data_pred_out, file = prediction_filename)
}

################################################################################
###################### Run prediction of Ct with PCA 1 #########################
################################################################################

data_Ct = data %>% dplyr::select(-c(1,2,4,5,6,7,8,9))
colnames(data_Ct)

# Here, place file path with data of unknown samples to predict. The columns must be formatted exactly as in the database.
data_pred = data.frame(read_excel("/FILE PATH HERE/Name.xlsx"), check.names = TRUE)
data_pred = data.frame(data_pred[, colnames(data_pred) %in% colnames(data_Ct[, 2:ncol(data_Ct)])], check.names = FALSE)

# Here, you are defining the file name and storage location for the random forest results (first file, .RData) and resultant predictions (second file, .csv)
run_acp_rf_model(data_Ct, data_pred, 4, "/FILE PATH HERE/Ct_ACP4_RF_kfold40.RData", "/FILE PATH HERE/PREDICTIONS_Ct_ACP4_RF_kfold40.csv",target_column = "Ct",k_fold = 40)
run_acp_rf_model(data_Ct, data_pred, 5, "/FILE PATH HERE/Ct_ACP5_RF_kfold40.RData", "/FILE PATH HERE/PREDICTIONS_Ct_ACP5_RF_kfold40.csv",target_column = "Ct",k_fold = 40)
run_acp_rf_model(data_Ct, data_pred, 6, "/FILE PATH HERE/Ct_ACP6_RF_kfold40.RData", "/FILE PATH HERE/PREDICTIONS_Ct_ACP6_RF_kfold40.csv",target_column = "Ct",k_fold = 40)
run_acp_rf_model(data_Ct, data_pred, 7, "/FILE PATH HERE/Ct_ACP7_RF_kfold40.RData", "/FILE PATH HERE/PREDICTIONS_Ct_ACP7_RF_kfold40.csv",target_column = "Ct",k_fold = 40)
run_acp_rf_model(data_Ct, data_pred, 8, "/FILE PATH HERE/Ct_ACP8_RF_kfold40.RData", "/FILE PATH HERE/PREDICTIONS_Ct_ACP8_RF_kfold40.csv",target_column = "Ct",k_fold = 40)

load("/FILE PATH HERE/Ct_ACP4_RF_kfold40.RData")
print(mod_final$results)
load("/FILE PATH HERE/Ct_ACP5_RF_kfold40.RData")
print(mod_final$results)
load("/FILE PATH HERE/Ct_ACP6_RF_kfold40.RData")
print(mod_final$results)
load("/FILE PATH HERE/Ct_ACP7_RF_kfold40.RData")
print(mod_final$results)
load("/FILE PATH HERE/Ct_ACP8_RF_kfold40.RData")
print(mod_final$results)

################################################################################
################## Comparison of Ct predictions with PCA 1 #####################
################################################################################

PREDICTIONS_Ct_ACP4_RF_kfold40 = read_csv("/FILE PATH HERE/PREDICTIONS_Ct_ACP4_RF_kfold40.csv")
PREDICTIONS_Ct_ACP5_RF_kfold40 = read_csv("/FILE PATH HERE/PREDICTIONS_Ct_ACP5_RF_kfold40.csv")
PREDICTIONS_Ct_ACP6_RF_kfold40 = read_csv("/FILE PATH HERE/PREDICTIONS_Ct_ACP6_RF_kfold40.csv")
PREDICTIONS_Ct_ACP7_RF_kfold40 = read_csv("/FILE PATH HERE/PREDICTIONS_Ct_ACP7_RF_kfold40.csv")
PREDICTIONS_Ct_ACP8_RF_kfold40 = read_csv("/FILE PATH HERE/PREDICTIONS_Ct_ACP8_RF_kfold40.csv")

PREDICTIONS_Ct_ACP4_RF_kfold40$axes <- 4
PREDICTIONS_Ct_ACP5_RF_kfold40$axes <- 5
PREDICTIONS_Ct_ACP6_RF_kfold40$axes <- 6
PREDICTIONS_Ct_ACP7_RF_kfold40$axes <- 7
PREDICTIONS_Ct_ACP8_RF_kfold40$axes <- 8

dim(data.frame(PREDICTIONS_Ct_ACP4_RF_kfold40, observation = 1:nrow(PREDICTIONS_Ct_ACP4_RF_kfold40)))

ci_all = rbind(
  data.frame(PREDICTIONS_Ct_ACP4_RF_kfold40, observation = 1:nrow(PREDICTIONS_Ct_ACP4_RF_kfold40)),
  data.frame(PREDICTIONS_Ct_ACP5_RF_kfold40, observation = 1:nrow(PREDICTIONS_Ct_ACP5_RF_kfold40)),
  data.frame(PREDICTIONS_Ct_ACP6_RF_kfold40, observation = 1:nrow(PREDICTIONS_Ct_ACP6_RF_kfold40)),
  data.frame(PREDICTIONS_Ct_ACP7_RF_kfold40, observation = 1:nrow(PREDICTIONS_Ct_ACP7_RF_kfold40)),
  data.frame(PREDICTIONS_Ct_ACP8_RF_kfold40, observation = 1:nrow(PREDICTIONS_Ct_ACP8_RF_kfold40))
)

colnames(ci_all)

ci_all$observation = as.numeric(ci_all$observation)
ci_all = data.frame(ci_all, check.names = FALSE)

ci_all = ci_all %>% dplyr::select(c("observation", "predictions","predictions_low","predictions_up","axes"))
ci_all = na.omit(ci_all)

# All predictions of all models optimised by the number of components
ggplot(ci_all, aes(x = observation, y = predictions, color = factor(axes), group = factor(axes))) +
  geom_line() +
  geom_ribbon(aes(ymin = predictions_low, ymax = predictions_up, fill = factor(axes)), alpha = 0.2) +  # Confidence Interval
  labs(title = "Predictions with confidence intervals by the number of components",
       x = "Observation", y = "Prediction", color = "Number of components", fill = "Number of components") +
  theme_minimal()
dev.print(pdf, file = "/FILE PATH HERE/Ct_All_preds.pdf",width = 12, height = 8)
dev.off()

# With only x components
ggplot(ci_all[ci_all$axes %in% c(6),], aes(x = observation, y = predictions, color = factor(axes), group = factor(axes))) +
  geom_line() +
  geom_ribbon(aes(ymin = predictions_low, ymax = predictions_up, fill = factor(axes)), alpha = 0.2) +  # Confidence Interval
  labs(title = "Predictions with confidence intervals for the optimised model",
       x = "Observation", y = "Prediction", color = "Number of components", fill = "Number of components") +
  theme_minimal()
dev.print(pdf, file = "/FILE PATH HERE/Ct_best_pred.pdf",width = 12, height = 8)
dev.off()

################################################################################
###### PCA + RF Option 2: Iterative PCA for estimation of missing values #######
################################################################################

# Ensure data is correctly imported: shell entries included, redundant variables
# removed, quantitative columns as numeric

#Imputation of missing data
library(missMDA)
colnames(data)
nb = estim_ncpPCA(data[,c(8,10:ncol(data))], ncp.min = 0, ncp.max = 10)
imputed_data = imputePCA(data[,c(8,10:ncol(data))], ncp = nb$ncp)$completeObs
data_without_na = data.frame(cbind(data[,c(1:7,9)], imputed_data), check.names = FALSE)

colnames(data_without_na)
summary(data_without_na)

# PCA result
pca_result2 = PCA(data_without_na, scale.unit = TRUE, graph = FALSE, quali.sup = c(1,2,4,5,6,7,8,9), quanti.sup = c(3))
fviz_pca_var(pca_result2, repel = TRUE)

# Example line to examine other axes of principal components
#fviz_pca_ind(pca_result2, axes = c(3,4) , habillage = 6, geom.ind = "point", geom.label = NULL, addEllipses = TRUE, ellipse.level = 0.95)

# Eigenvalues
eigen_df = pca_result2$eig[,1]
eigen_df = data.frame(Composante = 1:length(eigen_df), Valeur_Propre = eigen_df)

ggplot(eigen_df, aes(x = Composante, y = Valeur_Propre)) +
  geom_bar(stat = "identity", fill = "blue") +
  labs(title = "PCA eigenvalues", x = "Componant", y = "Eigenvalue") +
  theme_minimal() + geom_hline(yintercept = 1, color = "red", linetype = "dashed") 

# Supplementary variables
fviz_pca_ind(pca_result2, habillage = 4, geom.ind = "point", geom.label = NULL, addEllipses = TRUE, ellipse.level = 0.95)

################################################################################
############ Model training and prediction for Ct with PCA 2 ###################
################################################################################

run_acp_rf_model <- function(train_data = data_without_na, pred_data = data_pred, num_axes, model_filename, prediction_filename, target_column = "Ct", k_fold = 40) {
  
  acp_model = PCA(train_data, scale.unit = TRUE, quanti.sup = c(1), ncp = num_axes)
  fviz_eig(acp_model, addlabels = TRUE, ylim = c(0, 50))
  
  data_rf = acp_model$ind$coord[, 1:num_axes]
  data_rf = data.frame(cbind(train_data[[target_column]], data_rf))
  colnames(data_rf)[1] = target_column
  
  grid = expand.grid(mtry = 1:num_axes)
  list_model = list()
  list_errors_min = c()
  list_params = list()
  ntree_options = c(100, 200, 300, 400, 500, 600, 700, 800, 900, 1000)
  
  for (ntree in ntree_options) {
    mod = calib_model(data_rf, target_column = target_column, method = "randomForest", param_grid = grid, ntree = ntree, k_fold = k_fold)
    print(mod$global_error)
    list_model[[length(list_model) + 1]] = mod
    list_errors_min = c(list_errors_min, min(mod$global_error))
    list_params[[length(list_params) + 1]] = mod$model$bestTune
  }
  
  index_min = which.min(list_errors_min)
  best_rmse = list_errors_min[index_min]
  best_params = list_params[[index_min]]
  
  cat("Best RMSE for PCA + RF avec", num_axes, "axes:", best_rmse, "\n")
  cat("Best parameters: mtry =", best_params$mtry, "\n")
  
  mod_final = list_model[[index_min]]$model
  save(mod_final, file = model_filename)
  
  na_indices = which(rowSums(is.na(pred_data)) > 0)
  
  data_pred_pca = predict(acp_model, newdata = na.omit(pred_data))
  data_pred_pca = data_pred_pca$coord[, 1:num_axes]
  
  predictions = predict_interval(mod_final$finalModel, X_test = data_pred_pca, conf_level = 0.68)
  
  #Line to modify confidence level of prediction
  #predictions = predict_interval(mod_final$finalModel, X_test = data_pred_pca,conf_level = 0.68)
  
  data_pred_out = pred_data
  data_pred_out$predictions = NA
  data_pred_out$predictions[!(rownames(data_pred_out) %in% na_indices)] = predictions$pred_mean
  
  data_pred_out$predictions_low = NA
  data_pred_out$predictions_low[!(rownames(data_pred_out) %in% na_indices)] = predictions$lower_bound
  
  data_pred_out$predictions_up = NA
  data_pred_out$predictions_up[!(rownames(data_pred_out) %in% na_indices)] = predictions$upper_bound
  
  write.csv(data_pred_out, file = prediction_filename)
}

################################################################################
###################### Run prediction of Ct with PCA 2 #########################
################################################################################

Ct_without_na = data_without_na %>% dplyr::select(-c(1,2,4,5,6,7,8,9))
colnames(Ct_without_na)
summary(Ct_without_na)

# Here, place file path with data of unknown samples to predict. The columns must be formatted exactly as in the database.
data_pred = data.frame(read_excel("/FILE PATH HERE/Name.xlsx"), check.names = TRUE)
data_pred = data.frame(data_pred[, colnames(data_pred) %in% colnames(Ct_without_na[, 2:ncol(Ct_without_na)])], check.names = FALSE)

# Here, you are defining the file name and storage location for the random forest results (first file, .RData) and resultant predictions (second file, .csv
run_acp_rf_model(Ct_without_na, data_pred, 4, "/FILE PATH HERE/NoNA_Ct_ACP4_RF_kfold40.RData", "/FILE PATH HERE/NoNA_PREDICTIONS_Ct_ACP4_RF_kfold40.csv",target_column = "Ct",k_fold = 40)
run_acp_rf_model(Ct_without_na, data_pred, 5, "/FILE PATH HERE/NoNA_Ct_ACP5_RF_kfold40.RData", "/FILE PATH HERE/NoNA_PREDICTIONS_Ct_ACP5_RF_kfold40.csv",target_column = "Ct",k_fold = 40)
run_acp_rf_model(Ct_without_na, data_pred, 6, "/FILE PATH HERE/NoNA_Ct_ACP6_RF_kfold40.RData", "/FILE PATH HERE/NoNA_PREDICTIONS_Ct_ACP6_RF_kfold40.csv",target_column = "Ct",k_fold = 40)
run_acp_rf_model(Ct_without_na, data_pred, 7, "/FILE PATH HERE/NoNA_Ct_ACP7_RF_kfold40.RData", "/FILE PATH HERE/NoNA_PREDICTIONS_Ct_ACP7_RF_kfold40.csv",target_column = "Ct",k_fold = 40)
run_acp_rf_model(Ct_without_na, data_pred, 8, "/FILE PATH HERE/NoNA_Ct_ACP8_RF_kfold40.RData", "/FILE PATH HERE/NoNA_PREDICTIONS_Ct_ACP8_RF_kfold40.csv",target_column = "Ct",k_fold = 40)

load("/FILE PATH HERE/NoNA_Ct_ACP4_RF_kfold40.RData")
print(mod_final$results)
load("/FILE PATH HERE/NoNA_Ct_ACP5_RF_kfold40.RData")
print(mod_final$results)
load("/FILE PATH HERE/NoNA_Ct_ACP6_RF_kfold40.RData")
print(mod_final$results)
load("/FILE PATH HERE/NoNA_Ct_ACP7_RF_kfold40.RData")
print(mod_final$results)
load("/FILE PATH HERE/NoNA_Ct_ACP8_RF_kfold40.RData")
print(mod_final$results)

################################################################################
################## Comparison of Ct predictions with PCA 2 #####################
################################################################################

NoNA_PREDICTIONS_Ct_ACP4_RF_kfold40 = read_csv("/FILE PATH HERE/NoNA_PREDICTIONS_Ct_ACP4_RF_kfold40.csv")
NoNA_PREDICTIONS_Ct_ACP5_RF_kfold40 = read_csv("/FILE PATH HERE/NoNA_PREDICTIONS_Ct_ACP5_RF_kfold40.csv")
NoNA_PREDICTIONS_Ct_ACP6_RF_kfold40 = read_csv("/FILE PATH HERE/NoNA_PREDICTIONS_Ct_ACP6_RF_kfold40.csv")
NoNA_PREDICTIONS_Ct_ACP7_RF_kfold40 = read_csv("/FILE PATH HERE/NoNA_PREDICTIONS_Ct_ACP7_RF_kfold40.csv")
NoNA_PREDICTIONS_Ct_ACP8_RF_kfold40 = read_csv("/FILE PATH HERE/NoNA_PREDICTIONS_Ct_ACP8_RF_kfold40.csv")

NoNA_PREDICTIONS_Ct_ACP4_RF_kfold40$axes <- 4
NoNA_PREDICTIONS_Ct_ACP5_RF_kfold40$axes <- 5
NoNA_PREDICTIONS_Ct_ACP6_RF_kfold40$axes <- 6
NoNA_PREDICTIONS_Ct_ACP7_RF_kfold40$axes <- 7
NoNA_PREDICTIONS_Ct_ACP8_RF_kfold40$axes <- 8

dim(data.frame(NoNA_PREDICTIONS_Ct_ACP4_RF_kfold40, observation = 1:nrow(NoNA_PREDICTIONS_Ct_ACP4_RF_kfold40)))

ci_all = rbind(
  data.frame(NoNA_PREDICTIONS_Ct_ACP4_RF_kfold40, observation = 1:nrow(NoNA_PREDICTIONS_Ct_ACP4_RF_kfold40)),
  data.frame(NoNA_PREDICTIONS_Ct_ACP5_RF_kfold40, observation = 1:nrow(NoNA_PREDICTIONS_Ct_ACP5_RF_kfold40)),
  data.frame(NoNA_PREDICTIONS_Ct_ACP6_RF_kfold40, observation = 1:nrow(NoNA_PREDICTIONS_Ct_ACP6_RF_kfold40)),
  data.frame(NoNA_PREDICTIONS_Ct_ACP7_RF_kfold40, observation = 1:nrow(NoNA_PREDICTIONS_Ct_ACP7_RF_kfold40)),
  data.frame(NoNA_PREDICTIONS_Ct_ACP8_RF_kfold40, observation = 1:nrow(NoNA_PREDICTIONS_Ct_ACP8_RF_kfold40))
)

colnames(ci_all)

ci_all$observation = as.numeric(ci_all$observation)
ci_all = data.frame(ci_all, check.names = FALSE)

ci_all = ci_all %>% dplyr::select(c("observation", "predictions","predictions_low","predictions_up","axes"))
ci_all = na.omit(ci_all)

# All predictions of all models optimised by the number of components
ggplot(ci_all, aes(x = observation, y = predictions, color = factor(axes), group = factor(axes))) +
  geom_line() +
  geom_ribbon(aes(ymin = predictions_low, ymax = predictions_up, fill = factor(axes)), alpha = 0.2) +  # Confidence Interval
  labs(title = "Predictions with confidence intervals by the number of components",
       x = "Observation", y = "Prediction", color = "Number of components", fill = "Number of components") +
  theme_minimal()
dev.print(pdf, file = "/FILE PATH HERE/NoNA_Ct_All_preds.pdf",width = 12, height = 8)
dev.off()

# With only x components
ggplot(ci_all[ci_all$axes %in% c(7),], aes(x = observation, y = predictions, color = factor(axes), group = factor(axes))) +
  geom_line() +
  geom_ribbon(aes(ymin = predictions_low, ymax = predictions_up, fill = factor(axes)), alpha = 0.2) +  # Confidence Interval
  labs(title = "Predictions with confidence intervals for the optimised model",
       x = "Observation", y = "Prediction", color = "Number of components", fill = "Number of components") +
  theme_minimal()
dev.print(pdf, file = "/FILE PATH HERE/NoNA_Ct_best_pred.pdf",width = 12, height = 8)
dev.off()


################################################################################
################### Model training and prediction for Temp_3 ###################
################################################################################

################################################################################
########### Model training and prediction for Temp_3 with PCA 1 ################
################################################################################

#Ensure data is correctly imported 

colnames(data)
summary(data)

run_acp_rf_model_classification <- function(train_data, pred_data, num_axes, model_filename, prediction_filename, target_column = "Temp_3", k_fold = 40, balance_classes = FALSE) {

  acp_model = PCA(train_data, scale.unit = TRUE, quali.sup = c(1), ncp = num_axes)
  fviz_eig(acp_model, addlabels = TRUE, ylim = c(0, 50))
  
  data_rf = acp_model$ind$coord[, 1:num_axes]
  data_rf = data.frame(Target = train_data[[target_column]], data_rf)
  colnames(data_rf)[1] = target_column
  
# Calculating the weights of classes
  class_weights = NULL
  if (balance_classes) {
    class_counts = table(data_rf[[target_column]])
    class_weights = sum(class_counts) / (length(class_counts) * class_counts)
    names(class_weights) = names(class_counts)
    cat("Class weights applied for balancing:", class_weights, "\n")
    observation_weights = as.numeric(class_weights[data[[target_column]]])
  }

  grid = expand.grid(mtry = 1:num_axes)
  list_model = list()
  list_errors_min = c()
  list_params = list()
  ntree_options = c(100, 200, 300, 400, 500, 600, 700, 800, 900, 1000)
  
  for (ntree in ntree_options) {
    mod = calib_model(data_rf, target_column = target_column, method = "randomForest", param_grid = grid, ntree = ntree, k_fold = k_fold, class_weights = observation_weights)
    err = round(mod$global_error,2)
    print(paste("% d'erreurs for ntree =", ntree, ":", err))
    list_model[[length(list_model) + 1]] = mod
    list_errors_min = c(list_errors_min, min(err))
    list_params[[length(list_params) + 1]] = mod$model$bestTune
  }
  
  index_min = which.min(list_errors_min)
  best_err = list_errors_min[index_min]
  best_params = list_params[[index_min]]
  
  cat("Best error for PCA + RF with", num_axes, "axes:", best_err, "\n")
  cat("Best parameters: mtry =", best_params$mtry, "\n")
  
  mod_final = list_model[[index_min]]$model
  save(mod_final, file = model_filename)

  na_indices = which(rowSums(is.na(pred_data)) > 0)
  
  data_pred_pca = predict(acp_model, newdata = na.omit(pred_data))
  data_pred_pca = data_pred_pca$coord[, 1:num_axes]

  predictions = predict(mod_final$finalModel, newdata = data_pred_pca, type = "prob")
  print(predictions)

  
  data_pred_out = pred_data
  data_pred_out[,colnames(predictions)] = NA
  data_pred_out[!(rownames(data_pred_out) %in% na_indices), colnames(predictions)] = predictions

  write.csv(data_pred_out, file = prediction_filename)
}

################################################################################
################### Run prediction of Temp_3 with PCA 1 ########################
################################################################################

colnames(data)
data_Temp_3 = data %>% dplyr::select(-c(1,2,3,4,5,7,8,9))
summary(data_Temp_3)

# Here, place file path with data of unknown samples to predict. The columns must be formatted exactly as in the database.
data_pred = data.frame(read_excel("/FILE PATH HERE/Name.xlsx"), check.names = TRUE)
data_pred = data.frame(data_pred[, colnames(data_pred) %in% colnames(data_Temp_3[, 2:ncol(data_Temp_3)])], check.names = FALSE)

# Here, you are defining the file name and storage location for the random forest results (first file, .RData) and resultant predictions (second file, .csv)
run_acp_rf_model_classification(data_Temp_3, data_pred, 4, "/FILE PATH HERE/Temp_3_ACP4_RF_kfold40.RData", "/FILE PATH HERE/PREDICTIONS_Temp_3_ACP4_RF_kfold40.csv",target_column = "Temp_3",k_fold = 40, balance_classes = TRUE)
run_acp_rf_model_classification(data_Temp_3, data_pred, 5, "/FILE PATH HERE/Temp_3_ACP5_RF_kfold40.RData", "/FILE PATH HERE/PREDICTIONS_Temp_3_ACP5_RF_kfold40.csv",target_column = "Temp_3",k_fold = 40, balance_classes = TRUE)
run_acp_rf_model_classification(data_Temp_3, data_pred, 6, "/FILE PATH HERE/Temp_3_ACP6_RF_kfold40.RData", "/FILE PATH HERE/PREDICTIONS_Temp_3_ACP6_RF_kfold40.csv",target_column = "Temp_3",k_fold = 40, balance_classes = TRUE)
run_acp_rf_model_classification(data_Temp_3, data_pred, 7, "/FILE PATH HERE/Temp_3_ACP7_RF_kfold40.RData", "/FILE PATH HERE/PREDICTIONS_Temp_3_ACP7_RF_kfold40.csv",target_column = "Temp_3",k_fold = 40, balance_classes = TRUE)
run_acp_rf_model_classification(data_Temp_3, data_pred, 8, "/FILE PATH HERE/Temp_3_ACP8_RF_kfold40.RData", "/FILE PATH HERE/PREDICTIONS_Temp_3_ACP8_RF_kfold40.csv",target_column = "Temp_3",k_fold = 40, balance_classes = TRUE)

################################################################################
################ Comparison of Temp_3 predictions with PCA 1 ###################
################################################################################

load("/FILE PATH HERE/Temp_3_ACP4_RF_kfold40.RData")
print(mod_final$results)
load("/FILE PATH HERE/Temp_3_ACP5_RF_kfold40.RData")
print(mod_final$results)
load("/FILE PATH HERE/Temp_3_ACP6_RF_kfold40.RData")
print(mod_final$results)
load("/FILE PATH HERE/Temp_3_ACP7_RF_kfold40.RData")
print(mod_final$results)
load("/FILE PATH HERE/Temp_3_ACP8_RF_kfold40.RData")
print(mod_final$results)

 PREDICTIONS_Temp_3_ACP4_RF_kfold40 = read_csv("/FILE PATH HERE/PREDICTIONS_Temp_3_ACP4_RF_kfold40.csv")
 PREDICTIONS_Temp_3_ACP5_RF_kfold40 = read_csv("/FILE PATH HERE/PREDICTIONS_Temp_3_ACP5_RF_kfold40.csv")
 PREDICTIONS_Temp_3_ACP6_RF_kfold40 = read_csv("/FILE PATH HERE/PREDICTIONS_Temp_3_ACP6_RF_kfold40.csv")
 PREDICTIONS_Temp_3_ACP7_RF_kfold40 = read_csv("/FILE PATH HERE/PREDICTIONS_Temp_3_ACP7_RF_kfold40.csv")
 PREDICTIONS_Temp_3_ACP8_RF_kfold40 = read_csv("/FILE PATH HERE/PREDICTIONS_Temp_3_ACP8_RF_kfold40.csv")
 
 PREDICTIONS_Temp_3_ACP4_RF_kfold40$axes <- 4
 PREDICTIONS_Temp_3_ACP5_RF_kfold40$axes <- 5
 PREDICTIONS_Temp_3_ACP6_RF_kfold40$axes <- 6
 PREDICTIONS_Temp_3_ACP7_RF_kfold40$axes <- 7
 PREDICTIONS_Temp_3_ACP8_RF_kfold40$axes <- 8
 
################################################################################
########### Model training and prediction for Temp_3 with PCA 2 ################
################################################################################
 
# Ensure data is correctly imported
 
run_acp_rf_model_classification <- function(train_data = data_without_na, pred_data = data_pred, num_axes, model_filename, prediction_filename, target_column = "Temp_3", k_fold = 40, balance_classes = FALSE) {
   
   acp_model = PCA(train_data, scale.unit = TRUE, quali.sup = c(1), ncp = num_axes)
   fviz_eig(acp_model, addlabels = TRUE, ylim = c(0, 50))
   
   data_rf = acp_model$ind$coord[, 1:num_axes]
   data_rf = data.frame(Target = train_data[[target_column]], data_rf)
   colnames(data_rf)[1] = target_column
   
# Calculating the weights of classes
   class_weights = NULL
   if (balance_classes) {
     class_counts = table(data_rf[[target_column]])
     class_weights = sum(class_counts) / (length(class_counts) * class_counts)
     names(class_weights) = names(class_counts)
     cat("Class weights applied for balancing:", class_weights, "\n")
     observation_weights = as.numeric(class_weights[data[[target_column]]])
   }
   
   grid = expand.grid(mtry = 1:num_axes)
   list_model = list()
   list_errors_min = c()
   list_params = list()
   ntree_options = c(100, 200, 300, 400, 500, 600, 700, 800, 900, 1000)
   
   for (ntree in ntree_options) {
     mod = calib_model(data_rf, target_column = target_column, method = "randomForest", param_grid = grid, ntree = ntree, k_fold = k_fold, class_weights = observation_weights)
     err = round(mod$global_error,2)
     print(paste("% d'erreurs for ntree =", ntree, ":", err))
     list_model[[length(list_model) + 1]] = mod
     list_errors_min = c(list_errors_min, min(err))
     list_params[[length(list_params) + 1]] = mod$model$bestTune
   }
   
   index_min = which.min(list_errors_min)
   best_err = list_errors_min[index_min]
   best_params = list_params[[index_min]]
   
   cat("Best error for PCA + RF with", num_axes, "axes:", best_err, "\n")
   cat("Best parameters: mtry =", best_params$mtry, "\n")
   
   mod_final = list_model[[index_min]]$model
   save(mod_final, file = model_filename)
   
   na_indices = which(rowSums(is.na(pred_data)) > 0)
   
   data_pred_pca = predict(acp_model, newdata = na.omit(pred_data))
   data_pred_pca = data_pred_pca$coord[, 1:num_axes]
   
   predictions = predict(mod_final$finalModel, newdata = data_pred_pca, type = "prob")
   print(predictions)
   
   data_pred_out = pred_data
   data_pred_out[,colnames(predictions)] = NA
   data_pred_out[!(rownames(data_pred_out) %in% na_indices), colnames(predictions)] = predictions
   
   write.csv(data_pred_out, file = prediction_filename)
 }
 
################################################################################
################### Run prediction of Temp_3 with PCA 2 ########################
################################################################################
 
colnames(data_without_na)
summary(data_without_na)
 
Temp3_without_na = data_without_na %>% dplyr::select(-c(1,2,3,4,5,7,8,9))
summary(Temp3_without_na)

# Here, place file path with data of unknown samples to predict. The columns must be formatted exactly as in the database. 
data_pred = data.frame(read_excel("/FILE PATH HERE/Name.xlsx"), check.names = TRUE)
data_pred = data.frame(data_pred[, colnames(data_pred) %in% colnames(Temp3_without_na[, 2:ncol(Temp3_without_na)])], check.names = FALSE)

# Here, you are defining the file name and storage location for the random forest results (first file, .RData) and resultant predictions (second file, .csv) 
run_acp_rf_model_classification(Temp3_without_na, data_pred, 4, "/FILE PATH HERE/NoNA_Temp_3_ACP4_RF_kfold40.RData", "/FILE PATH HERE/NoNA_PREDICTIONS_Temp_3_ACP4_RF_kfold40.csv",target_column = "Temp_3",k_fold = 40, balance_classes = TRUE)
run_acp_rf_model_classification(Temp3_without_na, data_pred, 5, "/FILE PATH HERE/NoNA_Temp_3_ACP5_RF_kfold40.RData", "/FILE PATH HERE/NoNA_PREDICTIONS_Temp_3_ACP5_RF_kfold40.csv",target_column = "Temp_3",k_fold = 40, balance_classes = TRUE)
run_acp_rf_model_classification(Temp3_without_na, data_pred, 6, "/FILE PATH HERE/NoNA_Temp_3_ACP6_RF_kfold40.RData", "/FILE PATH HERE/NoNA_PREDICTIONS_Temp_3_ACP6_RF_kfold40.csv",target_column = "Temp_3",k_fold = 40, balance_classes = TRUE)
run_acp_rf_model_classification(Temp3_without_na, data_pred, 7, "/FILE PATH HERE/NoNA_Temp_3_ACP7_RF_kfold40.RData", "/FILE PATH HERE/NoNA_PREDICTIONS_Temp_3_ACP7_RF_kfold40.csv",target_column = "Temp_3",k_fold = 40, balance_classes = TRUE)
run_acp_rf_model_classification(Temp3_without_na, data_pred, 8, "/FILE PATH HERE/NoNA_Temp_3_ACP8_RF_kfold40.RData", "/FILE PATH HERE/NoNA_PREDICTIONS_Temp_3_ACP8_RF_kfold40.csv",target_column = "Temp_3",k_fold = 40, balance_classes = TRUE)
 
################################################################################
################ Comparison of Temp_3 predictions with PCA 2 ###################
################################################################################
 
 load("/FILE PATH HERE/NoNA_Temp_3_ACP4_RF_kfold40.RData")
 print(mod_final$results)
 load("/FILE PATH HERE/NoNA_Temp_3_ACP5_RF_kfold40.RData")
 print(mod_final$results)
 load("/FILE PATH HERE/NoNA_Temp_3_ACP6_RF_kfold40.RData")
 print(mod_final$results)
 load("/FILE PATH HERE/NoNA_Temp_3_ACP7_RF_kfold40.RData")
 print(mod_final$results)
 load("/FILE PATH HERE/NoNA_Temp_3_ACP8_RF_kfold40.RData")
 print(mod_final$results)
 
 NoNA_PREDICTIONS_Temp_3_ACP4_RF_kfold40 = read_csv("/FILE PATH HERE/NoNA_PREDICTIONS_Temp_3_ACP4_RF_kfold40.csv")
 NoNA_PREDICTIONS_Temp_3_ACP5_RF_kfold40 = read_csv("/FILE PATH HERE/NoNA_PREDICTIONS_Temp_3_ACP5_RF_kfold40.csv")
 NoNA_PREDICTIONS_Temp_3_ACP6_RF_kfold40 = read_csv("/FILE PATH HERE/NoNA_PREDICTIONS_Temp_3_ACP6_RF_kfold40.csv")
 NoNA_PREDICTIONS_Temp_3_ACP7_RF_kfold40 = read_csv("/FILE PATH HERE/NoNA_PREDICTIONS_Temp_3_ACP7_RF_kfold40.csv")
 NoNA_PREDICTIONS_Temp_3_ACP8_RF_kfold40 = read_csv("/FILE PATH HERE/NoNA_PREDICTIONS_Temp_3_ACP8_RF_kfold40.csv")
 
 NoNA_PREDICTIONS_Temp_3_ACP4_RF_kfold40$axes <- 4
 NoNA_PREDICTIONS_Temp_3_ACP5_RF_kfold40$axes <- 5
 NoNA_PREDICTIONS_Temp_3_ACP6_RF_kfold40$axes <- 6
 NoNA_PREDICTIONS_Temp_3_ACP7_RF_kfold40$axes <- 7
 NoNA_PREDICTIONS_Temp_3_ACP8_RF_kfold40$axes <- 8
 
################################################################################
####################### Prediction of precursor feedstock ######################
################################################################################
 
 # Delete shell entries prior to running and remove redudundant variables
 
################################################################################
########### Model training and prediction for Category with PCA 1 ##############
################################################################################
 
colnames(data)
summary(data)

data_Category = data %>% dplyr::select(-c(1,3,4,5,6,7,8,9))
colnames(data_Category)
head(data_Category)
summary(data_Category)
 
run_acp_rf_model_category <- function(train_data, pred_data, num_axes, model_filename, prediction_filename, target_column = "Category", k_fold = 40, balance_classes = FALSE) {
   
   acp_model = PCA(train_data, scale.unit = TRUE, quali.sup = c(1), ncp = num_axes)
   fviz_eig(acp_model, addlabels = TRUE, ylim = c(0, 50))
   
   data_rf = acp_model$ind$coord[, 1:num_axes]
   data_rf = data.frame(Target = train_data[[target_column]], data_rf)
   colnames(data_rf)[1] = target_column
   
# Calculating the weights of classes
   class_weights = NULL
   if (balance_classes) {
     class_counts = table(data_rf[[target_column]])
     class_weights = sum(class_counts) / (length(class_counts) * class_counts)
     names(class_weights) = names(class_counts)
     cat("Class weights applied for balancing:", class_weights, "\n")
     observation_weights = as.numeric(class_weights[data[[target_column]]])
   }
   
   grid = expand.grid(mtry = 1:num_axes)
   list_model = list()
   list_errors_min = c()
   list_params = list()
   ntree_options = c(100, 200, 300, 400, 500, 600, 700, 800, 900, 1000)
   
   for (ntree in ntree_options) {
     mod = calib_model(data_rf, target_column = target_column, method = "randomForest", param_grid = grid, ntree = ntree, k_fold = k_fold, class_weights = observation_weights)
     err = round(mod$global_error,2)
     print(paste("% d'erreurs for ntree =", ntree, ":", err))
     list_model[[length(list_model) + 1]] = mod
     list_errors_min = c(list_errors_min, min(err))
     list_params[[length(list_params) + 1]] = mod$model$bestTune
   }
   
   index_min = which.min(list_errors_min)
   best_err = list_errors_min[index_min]
   best_params = list_params[[index_min]]
   
   cat("Best error for PCA + RF with", num_axes, "axes:", best_err, "\n")
   cat("Best parameters: mtry =", best_params$mtry, "\n")
   
   mod_final = list_model[[index_min]]$model
   save(mod_final, file = model_filename)
   
   na_indices = which(rowSums(is.na(pred_data)) > 0)
   
   data_pred_pca = predict(acp_model, newdata = na.omit(pred_data))
   data_pred_pca = data_pred_pca$coord[, 1:num_axes]
   
   predictions = predict(mod_final$finalModel, newdata = data_pred_pca, type = "prob")
   print(predictions)
   
   data_pred_out = pred_data
   data_pred_out[,colnames(predictions)] = NA
   data_pred_out[!(rownames(data_pred_out) %in% na_indices), colnames(predictions)] = predictions
   
   write.csv(data_pred_out, file = prediction_filename)
 }
 
################################################################################
################## Run prediction of Category with PCA 1 #######################
################################################################################

# Here, you are defining the file name and storage location for the random forest results (first file, .RData) and resultant predictions (second file, .csv) 
 run_acp_rf_model_classification(data_Category, data_pred, 4, "/FILE PATH HERE/Category_ACP4_RF_kfold40.RData", "/FILE PATH HERE/PREDICTIONS_Category_ACP4_RF_kfold40.csv",target_column = "Category",k_fold = 40, balance_classes = TRUE)
 run_acp_rf_model_classification(data_Category, data_pred, 5, "/FILE PATH HERE/Category_ACP5_RF_kfold40.RData", "/FILE PATH HERE/PREDICTIONS_Category_ACP5_RF_kfold40.csv",target_column = "Category",k_fold = 40, balance_classes = TRUE)
 run_acp_rf_model_classification(data_Category, data_pred, 6, "/FILE PATH HERE/Category_ACP6_RF_kfold40.RData", "/FILE PATH HERE/PREDICTIONS_Category_ACP6_RF_kfold40.csv",target_column = "Category",k_fold = 40, balance_classes = TRUE)
 run_acp_rf_model_classification(data_Category, data_pred, 7, "/FILE PATH HERE/Category_ACP7_RF_kfold40.RData", "/FILE PATH HERE/PREDICTIONS_Category_ACP7_RF_kfold40.csv",target_column = "Category",k_fold = 40, balance_classes = TRUE)
 run_acp_rf_model_classification(data_Category, data_pred, 8, "/FILE PATH HERE/Category_ACP8_RF_kfold40.RData", "/FILE PATH HERE/PREDICTIONS_Category_ACP8_RF_kfold40.csv",target_column = "Category",k_fold = 40, balance_classes = TRUE)
 
################################################################################
############### Comparison of Category predictions with PCA 1 ##################
################################################################################
 
 load("/FILE PATH HERE/Category_ACP4_RF_kfold40.RData")
 print(mod_final$results)
 load("/FILE PATH HERE/Category_ACP5_RF_kfold40.RData")
 print(mod_final$results)
 load("/FILE PATH HERE/Category_ACP6_RF_kfold40.RData")
 print(mod_final$results)
 load("/FILE PATH HERE/Category_ACP7_RF_kfold40.RData")
 print(mod_final$results)
 load("/FILE PATH HERE/Category_ACP8_RF_kfold40.RData")
 print(mod_final$results)
 
 PREDICTIONS_Category_ACP4_RF_kfold40 = read_csv("/FILE PATH HERE/PREDICTIONS_Category_ACP4_RF_kfold40.csv")
 PREDICTIONS_Category_ACP5_RF_kfold40 = read_csv("/FILE PATH HERE/PREDICTIONS_Category_ACP5_RF_kfold40.csv")
 PREDICTIONS_Category_ACP6_RF_kfold40 = read_csv("/FILE PATH HERE/PREDICTIONS_Category_ACP6_RF_kfold40.csv")
 PREDICTIONS_Category_ACP7_RF_kfold40 = read_csv("/FILE PATH HERE/PREDICTIONS_Category_ACP7_RF_kfold40.csv")
 PREDICTIONS_Category_ACP8_RF_kfold40 = read_csv("/FILE PATH HERE/PREDICTIONS_Category_ACP8_RF_kfold40.csv")
 
 PREDICTIONS_Category_ACP4_RF_kfold40$axes <- 4
 PREDICTIONS_Category_ACP5_RF_kfold40$axes <- 5
 PREDICTIONS_Category_ACP6_RF_kfold40$axes <- 6
 PREDICTIONS_Category_ACP7_RF_kfold40$axes <- 7
 PREDICTIONS_Category_ACP8_RF_kfold40$axes <- 8
 
################################################################################
########### Model training and prediction for Category with PCA 2 ##############
################################################################################
 
# Ensure data is correctly imported
 
 data_Category_without_na = data_without_na %>% dplyr::select(-c(1,3,4,5,6,7,8,9))
 colnames(data_Category_without_na)
 head(data_Category_without_na)
 summary(data_Category_without_na)
 
 run_acp_rf_model_category <- function(train_data = data_without_na, pred_data = data_pred, num_axes, model_filename, prediction_filename, target_column = "Category", k_fold = 40, balance_classes = FALSE) {
   
   acp_model = PCA(train_data, scale.unit = TRUE, quali.sup = c(1), ncp = num_axes)
   fviz_eig(acp_model, addlabels = TRUE, ylim = c(0, 50))
   
   data_rf = acp_model$ind$coord[, 1:num_axes]
   data_rf = data.frame(Target = train_data[[target_column]], data_rf)
   colnames(data_rf)[1] = target_column
   
# Calculating the weights of classes
   class_weights = NULL
   if (balance_classes) {
     class_counts = table(data_rf[[target_column]])
     class_weights = sum(class_counts) / (length(class_counts) * class_counts)
     names(class_weights) = names(class_counts)
     cat("Class weights applied for balancing:", class_weights, "\n")
     observation_weights = as.numeric(class_weights[data[[target_column]]])
   }
   
   grid = expand.grid(mtry = 1:num_axes)
   list_model = list()
   list_errors_min = c()
   list_params = list()
   ntree_options = c(100, 200, 300, 400, 500, 600, 700, 800, 900, 1000)
   
   for (ntree in ntree_options) {
     mod = calib_model(data_rf, target_column = target_column, method = "randomForest", param_grid = grid, ntree = ntree, k_fold = k_fold, class_weights = observation_weights)
     err = round(mod$global_error,2)
     print(paste("% d'erreurs for ntree =", ntree, ":", err))
     list_model[[length(list_model) + 1]] = mod
     list_errors_min = c(list_errors_min, min(err))
     list_params[[length(list_params) + 1]] = mod$model$bestTune
   }
   
   index_min = which.min(list_errors_min)
   best_err = list_errors_min[index_min]
   best_params = list_params[[index_min]]
   
   cat("Best error for PCA + RF with", num_axes, "axes:", best_err, "\n")
   cat("Best parameters: mtry =", best_params$mtry, "\n")
   
   mod_final = list_model[[index_min]]$model
   save(mod_final, file = model_filename)
   
   na_indices = which(rowSums(is.na(pred_data)) > 0)
   
   data_pred_pca = predict(acp_model, newdata = na.omit(pred_data))
   data_pred_pca = data_pred_pca$coord[, 1:num_axes]
   
   predictions = predict(mod_final$finalModel, newdata = data_pred_pca, type = "prob")
   print(predictions)
   
   data_pred_out = pred_data
   data_pred_out[,colnames(predictions)] = NA
   data_pred_out[!(rownames(data_pred_out) %in% na_indices), colnames(predictions)] = predictions
   
   write.csv(data_pred_out, file = prediction_filename)
 }
 
 ################################################################################
 ################## Run prediction of Category with PCA 2 #######################
 ################################################################################
 
 # Here, place file path with data of unknown samples to predict. The columns must be formatted exactly as in the database. 
 data_pred = data.frame(read_excel("/FILE PATH HERE/Name.xlsx"), check.names = TRUE)
 data_pred = data.frame(data_pred[, colnames(data_pred) %in% colnames(data_Category_without_na[, 2:ncol(data_Category_without_na)])], check.names = FALSE)
 
 # Here, you are defining the file name and storage location for the random forest results (first file, .RData) and resultant predictions (second file, .csv) 
 run_acp_rf_model_classification(data_Category_without_na, data_pred, 4, "/FILE PATH HERE/NoNA_Category_ACP4_RF_kfold40.RData", "/FILE PATH HERE/NoNA_PREDICTIONS_Category_ACP4_RF_kfold40.csv",target_column = "Category",k_fold = 40, balance_classes = TRUE)
 run_acp_rf_model_classification(data_Category_without_na, data_pred, 5, "/FILE PATH HERE/NoNA_Category_ACP5_RF_kfold40.RData", "/FILE PATH HERE/NoNA_PREDICTIONS_Category_ACP5_RF_kfold40.csv",target_column = "Category",k_fold = 40, balance_classes = TRUE)
 run_acp_rf_model_classification(data_Category_without_na, data_pred, 6, "/FILE PATH HERE/NoNA_Category_ACP6_RF_kfold40.RData", "/FILE PATH HERE/NoNA_PREDICTIONS_Category_ACP6_RF_kfold40.csv",target_column = "Category",k_fold = 40, balance_classes = TRUE)
 run_acp_rf_model_classification(data_Category_without_na, data_pred, 7, "/FILE PATH HERE/NoNA_Category_ACP7_RF_kfold40.RData", "/FILE PATH HERE/NoNA_PREDICTIONS_Category_ACP7_RF_kfold40.csv",target_column = "Category",k_fold = 40, balance_classes = TRUE)
 run_acp_rf_model_classification(data_Category_without_na, data_pred, 8, "/FILE PATH HERE/NoNA_Category_ACP8_RF_kfold40.RData", "/FILE PATH HERE/NoNA_PREDICTIONS_Category_ACP8_RF_kfold40.csv",target_column = "Category",k_fold = 40, balance_classes = TRUE)
 
 ################################################################################
 ############### Comparison of Category predictions with PCA 2 ##################
 ################################################################################
 
 load("/FILE PATH HERE/NoNA_Category_ACP4_RF_kfold40.RData")
 print(mod_final$results)
 load("/FILE PATH HERE/NoNA_Category_ACP5_RF_kfold40.RData")
 print(mod_final$results)
 load("/FILE PATH HERE/NoNA_Category_ACP6_RF_kfold40.RData")
 print(mod_final$results)
 load("/FILE PATH HERE/NoNA_Category_ACP7_RF_kfold40.RData")
 print(mod_final$results)
 load("/FILE PATH HERE/NoNA_Category_ACP8_RF_kfold40.RData")
 print(mod_final$results)
 
 PREDICTIONS_Category_ACP4_RF_kfold40 = read_csv("/FILE PATH HERE/NoNA_PREDICTIONS_Category_ACP4_RF_kfold40.csv")
 PREDICTIONS_Category_ACP5_RF_kfold40 = read_csv("/FILE PATH HERE/NoNA_PREDICTIONS_Category_ACP5_RF_kfold40.csv")
 PREDICTIONS_Category_ACP6_RF_kfold40 = read_csv("/FILE PATH HERE/NoNA_PREDICTIONS_Category_ACP6_RF_kfold40.csv")
 PREDICTIONS_Category_ACP7_RF_kfold40 = read_csv("/FILE PATH HERE/NoNA_PREDICTIONS_Category_ACP7_RF_kfold40.csv")
 PREDICTIONS_Category_ACP8_RF_kfold40 = read_csv("/FILE PATH HERE/NoNA_PREDICTIONS_Category_ACP8_RF_kfold40.csv")
 
 PREDICTIONS_Category_ACP4_RF_kfold40$axes <- 4
 PREDICTIONS_Category_ACP5_RF_kfold40$axes <- 5
 PREDICTIONS_Category_ACP6_RF_kfold40$axes <- 6
 PREDICTIONS_Category_ACP7_RF_kfold40$axes <- 7
 PREDICTIONS_Category_ACP8_RF_kfold40$axes <- 8
 
################################################################################
################################# ANOVA ########################################
################################################################################

# Reimport all data prior to progressing, keeping shell entries
 
# ANOVA of Ct considered as a qualitative variable 
 
colnames(data)

# To test another quantitative variable, replace "B5CA.on.B6CA" with the variable of interest in the following line
data_ct_cat = data[,c("Ct","Temp_1","Temp_2","Temp_3","Temp_Cat","B3CA_C")]

data_ct_cat$Ct = factor(data_ct_cat$Ct)
dim(data_ct_cat)
summary(data_ct_cat)

ANOVA_2(data_ct_cat, categorical = "Temp_1")
ANOVA_2(data_ct_cat, categorical = "Temp_2")
ANOVA_2(data_ct_cat, categorical = "Temp_3")
ANOVA_2(data_ct_cat, categorical = "Temp_Cat")

# With only Low :
dim(data_ct_cat[data_ct_cat$Temp_Cat == "Low",])
ANOVA_2(data_ct_cat[data_ct_cat$Temp_Cat == "Low",], categorical = "Temp_1")
ANOVA_2(data_ct_cat[data_ct_cat$Temp_Cat == "Low",], categorical = "Temp_2")
ANOVA_2(data_ct_cat[data_ct_cat$Temp_Cat == "Low",], categorical = "Temp_3")

# With only Mid :
ANOVA_2(data_ct_cat[data_ct_cat$Temp_Cat == "Mid",], categorical = "Temp_1")
ANOVA_2(data_ct_cat[data_ct_cat$Temp_Cat == "Mid",], categorical = "Temp_2")
ANOVA_2(data_ct_cat[data_ct_cat$Temp_Cat == "Mid",], categorical = "Temp_3")

# With only High :
dim(data_ct_cat[data_ct_cat$Temp_Cat == "High",])
ANOVA_2(data_ct_cat[data_ct_cat$Temp_Cat == "High",], categorical = "Temp_1")
ANOVA_2(data_ct_cat[data_ct_cat$Temp_Cat == "High",], categorical = "Temp_2")
ANOVA_2(data_ct_cat[data_ct_cat$Temp_Cat == "High",], categorical = "Temp_3")

################################################################################
######### ANOVA of separation method for all quantitative variables ############
################################################################################

data_GC = cbind(data_brute[,"GC or LC"], data)
colnames(data_GC)[1] = "GC or LC"
colnames(data_GC)
summary(data_GC)

# Testing all variables after the 11th
for(i in colnames(data_GC)[11:ncol(data_GC)]){
  print("-------------")
  print(i)
  print("-------------")
  tryCatch({
    ANOVA_2(data_GC, categorical = "GC or LC", variable = i)
  }, error = function(e) {
    print(paste0("problème avec ", i, ": ", e$message))
  })
}

# With only Low
for(i in colnames(data_GC)[11:ncol(data_GC)]){
  print("-------------")
  print(i)
  print("-------------")
  tryCatch({
    ANOVA_2(data_GC[data_ct_cat$Temp_Cat == "Low",], categorical = "GC or LC", variable = i)
  }, error = function(e) {
    print(paste0("problème avec ", i, ": ", e$message))
  })
}

# With only Mid
for(i in colnames(data_GC)[11:ncol(data_GC)]){
  print("-------------")
  print(i)
  print("-------------")
  tryCatch({
    ANOVA_2(data_GC[data_ct_cat$Temp_Cat == "Mid",], categorical = "GC or LC", variable = i)
  }, error = function(e) {
    print(paste0("problème avec ", i, ": ", e$message))
  })
}

# With only High
for(i in colnames(data_GC)[11:ncol(data_GC)]){
  print("-------------")
  print(i)
  print("-------------")
  tryCatch({
    ANOVA_2(data_GC[data_ct_cat$Temp_Cat == "High",], categorical = "GC or LC", variable = i)
  }, error = function(e) {
    print(paste0("problème avec ", i, ": ", e$message))
  })
}

################################################################################
############################## TWO FACTOR ANOVA ################################
################################################################################

function_anova_2f <- function(df, facteur1, facteur2, var_quanti){

  formule = as.formula(paste(var_quanti, "~", facteur1, "*", facteur2))
  anova_model = df %>% anova_test(formula = formule)
  print(anova_model)
  
  graphique = ggboxplot(df, x = facteur1, y = var_quanti, color = facteur2, palette = "jco")
  print(graphique)

  formule = as.formula(paste(var_quanti, "~", facteur2))
  pwc = df %>% group_by(!!sym(facteur1)) %>% emmeans_test(formule, p.adjust.method = "BH") 
  print(pwc)

  pwc = pwc %>% add_xy_position(x = "Category")
  
  print(graphique + stat_pvalue_manual(pwc) +
    labs(subtitle = get_test_label(anova_model, detailed = TRUE), caption = get_pwc_label(pwc)))
}

# Change the variable in the following line to explore additional variables of interest
colnames(data)
function_anova_2f(df = data, var_quanti = "BPCAcond", facteur1 = "Temp_Cat", facteur2 = "Air.comp")

################################################################################
################################# CATEGORY #####################################
################################################################################

# Ensure shell is deleted prior to analysis by excuting these lines in the initial data importation:
data_brute = data_brute[data_brute$Category != "Shell",]
data = data[data$Category != "Shell", ]

#Verify with these lines
unique(data$Category)
colnames(data)
head(data)

################################################################################
############################## TWO FACTOR ANOVA ################################
################################################################################

function_anova_2f <- function(df, facteur1, facteur2, var_quanti){
  
  formule = as.formula(paste(var_quanti, "~", facteur1, "*", facteur2))
  anova_model = df %>% anova_test(formula = formule)
  print(anova_model)
  
  graphique = ggboxplot(df, x = facteur1, y = var_quanti, color = facteur2, palette = "jco")
  print(graphique)
  
  formule = as.formula(paste(var_quanti, "~", facteur2))
  pwc = df %>% group_by(!!sym(facteur1)) %>% emmeans_test(formule, p.adjust.method = "BH") 
  print(pwc)
  
  pwc = pwc %>% add_xy_position(x = "Category")
  
  print(graphique + stat_pvalue_manual(pwc) +
          labs(subtitle = get_test_label(anova_model, detailed = TRUE), caption = get_pwc_label(pwc)))
}

# Change the variable in the following line to explore additional variables of interest
colnames(data)
function_anova_2f(df = data, var_quanti = "B4CA.on.B6CA", facteur1 = "Temp_Cat", facteur2 = "Category")

################################################################################
#################################### MANOVA ####################################
################################################################################

data_manov = data
data_manov$`Heating.duration` = as.numeric(data_manov$`Heating.duration`)

function_manova <- function(df, var_qualitative, var_quantitatives) {
  
  formule = as.formula(paste("cbind(", paste(var_quantitatives, collapse = ", "), ") ~", var_qualitative))
  mod_manova = manova(formule, data = df)
  print(summary(mod_manova, test = "Pillai"))
  
  data_long = df %>%
    dplyr::select(var_qualitative, var_quantitatives) %>%
    add_column(id = 1:nrow(data), .before = 1)
  
  print(ggboxplot(data_long, x = var_qualitative, y = var_quantitatives, 
                  merge = TRUE, palette = "jco"))
  
  if(summary(mod_manova)$stats[1, "Pr(>F)"] < 0.05){
    
    formule = as.formula(paste("value ~", var_qualitative))
    pwc = data_long %>% gather(key = "variables", value = "value", var_quantitatives) %>%
      group_by(variables) %>% games_howell_test(formule)  %>%
      dplyr::select(-estimate, -conf.low, -conf.high)
    print(pwc)
    
    pwc = pwc %>% add_xy_position(x = var_qualitative)
    
    infos = summary(mod_manova)$stats
    statistic_value = infos[1, "approx F"]
    p_value = format(as.numeric(infos[1, "Pr(>F)"]), scientific = TRUE)
    parameter_value = paste0(infos[1, "num Df"],",",infos[1, "den Df"])
    
    test.label = create_test_label(description = "MANOVA", 
                                   statistic.text = quote(italic("F")), statistic = statistic_value, 
                                   p = p_value, parameter = parameter_value, type = "expression", detailed = TRUE)
    
    ggboxplot(data_long, x = var_qualitative, y = var_quantitatives, 
              merge = TRUE, palette = "jco") + 
      stat_pvalue_manual(pwc, hide.ns = TRUE, tip.length = 0, 
                         step.increase = 0.1, step.group.by = "variables", color = "variables") +
      labs(subtitle = test.label)
  }
}

# Change the variable in the following line to explore additional variables of interest
colnames(data)
function_manova(df = data, var_qualitative = "Temp_Cat", var_quantitatives = c("BPCAarom","BPCAcond"))
