# Supplementary material for: BPChAr—a Benzene Polycarboxylic Acid database to describe the molecular characteristics of laboratory-produced charcoal: Implications for soil science and archaeology
Source: PLoS One. 2025 May 14;20(5):e0321584. doi: 10.1371/journal.pone.0321584 (PMC12077725; doi:10.1371/journal.pone.0321584)
Supplement: S2 Code — Integrated code for ANOVA and related tests for non-normally distributed data. (R) [file pone.0321584.s007.R]

################################################################################
####################### PROJET ANTHRACOLOGIQUE -- ANOVA ########################
################################################################################

# Mise à jour : 12/11/2024

########################################
###### IMPORTATION DES LIBRAIRIES ######
########################################

options(encoding = "UTF-8")
library(crayon)
library(ggplot2)
library(dplyr)
library(multcompView)
library(kSamples)
library(rstatix)
library(stats)
library(magrittr)
require(graphics)
library(openxlsx)

# 6 tests de comparaison des moyennes par groupes disponible :
# 2 groupes :
# T de Student (normalité + homoscédasticité) 
# T de Welch (non normalité + homoscédasticité)
# Wilcoxon (non normalité + non homoscédasticité) 
# 3 groupes ou plus :
# ANOVA (normalité + homoscédasticité)
# ANOVA de Welch (non normalité + homoscédasticité)
# Kruskal-Wallis (non normalité + non homoscédasticité)
 
################################################################################
################################ FONCTION ANOVA ################################
################################################################################

ANOVA_2 <- function(data, variable = NULL, categorical = NULL, test = NULL, density = TRUE, conditions = TRUE, title = NULL, log = FALSE, lettres = TRUE) {
  
  # Vérifications initiales
  if(is.null(data)){stop("Aucun jeu de données trouvé. Merci d'en renseigner un.", call. = FALSE)}
  if(sum(is.na(data)) != 0){cat("\033[31mAttention, NaN présents dans les données. Nous les supprimerons dans les analyses.\n\033[0m")}
  
  # Détermination de la variable catégorielle si non spécifiée
  if(is.null(categorical)){
    for(i in 1:ncol(data)){
      if(is.character(data[, i])){
        categorical <- names(data)[i]
        break}}
    
    cat("\033[32m\nLa variable catégorielle utilisée est : '", categorical, "'. Si vous souhaitez utiliser une autre variable catégorielle, 
merci de la renseigner dans l'appel de la fonction comme suit :\n categorical = 'nom_de_la_colonne' \n\033[0m")}
  
  # Détermination des variables quantitatives si non spécifiées
  if(is.null(variable)){variable_list = names(Filter(is.numeric, data))
  } else {variable_list = variable}
  
  # Conversion de la variable catégorielle en facteur
  data[, categorical] = as.factor(data[, categorical])
  cat("\033[32m\nLa/Les variable(s) utilisées pour tester l'effet de la variable catégorielle sont : ", paste(variable_list, collapse = ", "), "\n\033[0m")  # Green color for info
  
  for (i in 1:length(variable_list)) {
    variable = variable_list[i]
    bdd = na.omit(data[, c(categorical, variable)])
    colnames(bdd) = c("categorical", "variable")
    
    if (conditions == TRUE) {
      cat("\033[32m\nETUDE DES RESIDUS. VARIABLE ETUDIEE : ", variable, "\n\n\033[0m")
      conditions_result = conditions(bdd)
      cat("\033[32mLes conditions indiquent l'utilisation du test suivant : \033[0m")
      print(conditions_result)}
    
    if(!is.null(test)){
      if(!test %in% c("Test t de Student", "Test t de Welch", "Wilcoxon", "ANOVA", "ANOVA de Welch", "Kruskal-Wallis")) {
        cat("\033[31mVeuillez indiquer le test que vous souhaitez imposer entre \"Test t de Student\", \"Test t de Welch\", \"Wilcoxon\", \"ANOVA\", \"ANOVA de Welch\" ou \"Kruskal-Wallis\" \n\n\033[0m")  # Red color for warning
      } else {conditions_result = test}}
    
    if(conditions_result == FALSE && is.null(test)){return("Veuillez soit vérifier les conditions pour le choix du test soit indiquer le test souhaité")}
    
    res_test = test_stat(bdd, conditions_result, categorical)
    
    if (res_test > 0.05) {
      cat("\033[32mL'ANOVA conclut à des différences non significatives entre les groupes étudiés \n\n\033[0m")
      print(plot_graphe(bdd, variable, categorical, density, myletters_df = NULL, title, log = log, lettres = lettres))
    } else {
      if (length(unique(data[, categorical])) == 2) {
        print(plot_graphe(bdd, variable, categorical, density, myletters_df = NULL, title, log = log, lettres = lettres))
      } else {print(post_hoc(bdd, conditions_result, variable, categorical, density, title, log = log, lettres = lettres))}
      cat("\033[32mL'ANOVA conclut à des différences significatives entre les groupes étudiés \n\n\033[0m")}}
}

##############################################################################
########################## FONCTION CONDITIONS ANOVA #########################

conditions <- function(data){
  nbr = length(unique(data$categorical))
  row_count = nrow(data)
  
  if(row_count > 5000){
    if(nbr >= 3){test = "ANOVA"} else if(nbr == 2){test = "Test t de Student"}
    message(paste0("Il y a plus de 5000 données, nous utiliserons le test ", test, " par défaut. Pour utiliser un autre test, veuillez le renseigner dans la variable test."))
    return(test)
  }
  
  if(nbr >= 3){
    reg = lm(variable ~ categorical, data = data)
    shapiro_result = shapiro.test(residuals(reg))
    message("Shapiro-Wilk test : ", shapiro_result$p.value)
    
    if(shapiro_result$p.value > 0.05){
      tryCatch({
        bartlett_result = bartlett.test(residuals(reg) ~ categorical, data = data)
        message("Bartlett test : ", bartlett_result$p.value)
        
        if(bartlett_result$p.value > 0.05){return("ANOVA")} else {return("ANOVA de Welch")}
      }, error = function(e){
        message('Erreur avec le test de Bartlett. Utilisation du test de Kruskal-Wallis.')
        return("Kruskal-Wallis")
      })
    } else {return("Kruskal-Wallis")}
  } else if(nbr == 2){
    
    shapiro_result = shapiro.test(data$variable)
    message("Shapiro-Wilk test : ", shapiro_result$p.value)
    
    if(shapiro_result$p.value > 0.05){
      tryCatch({
        bartlett_result = bartlett.test(data$variable ~ data$categorical)
        message("Bartlett test : ", bartlett_result$p.value)
        
        if(bartlett_result$p.value > 0.05){return("Test t de Student")} else {return("Test t de Welch")}
      }, error = function(e){
        message('Erreur avec le test de Bartlett. Utilisation du test de Wilcoxon.')
        return("Wilcoxon")})
    } else {return("Wilcoxon")}
  } else {stop("Le nombre de catégories doit être au moins de 2.")}
}

##############################################################################
######################## FONCTION QUI EFFECTUE LE TEST #######################

test_stat <- function(data,name_test,categorical){
  
  if(name_test == "Test t de Student"){
    ANOVA = t.test(variable ~ categorical, data = data)
    p_val = ANOVA$p.value}
  
  if(name_test == "Test t de Welch"){
    ANOVA = t.test(variable ~ categorical, data = data, var.equal = FALSE)
    p_val = ANOVA$p.value}
  
  if(name_test == "Wilcoxon"){
    ANOVA = wilcox.test(variable ~ categorical, data = data)
    p_val = ANOVA$p.value}
  
  if(name_test == "ANOVA"){
    ANOVA = summary(aov(variable ~ categorical, data = data))
    p_val = ANOVA[[1]]$`Pr(>F)`[1]}
  
  if(name_test == "ANOVA de Welch"){
    ANOVA = welch_anova_test(variable ~ categorical, data = data)
    p_val = ANOVA$p}
    
  if(name_test == "Kruskal-Wallis"){
    ANOVA = kruskal.test(variable ~ categorical, data = data)
    p_val = ANOVA$p.value}
    
    print(ANOVA)
    return(p_val)
  }

##############################################################################
################### FONCTION QUI EFFECTUE LE TEST POST-HOC ###################

post_hoc <- function(data,name_test,variable,categorical,density,title, log = FALSE, lettres = TRUE){
  
  data_graphe = data
  colnames(data_graphe) = c("var_x","var_y")
  
  if(name_test == "Kruskal-Wallis"){
    print("Test posthoc kruskal Dunn")
    posthoc = kwAllPairsDunnTest_without_ties(data_graphe$var_y,factor(data_graphe$var_x), p.adjust.method = "holm")
    p_val = tri.to.squ(posthoc$p.value)}
  
  if(name_test == "ANOVA de Welch"){
    print("Test pairwise_t_test Welch")
    posthoc = pairwise_t_test(var_y ~ var_x, data = data_graphe, pool.sd = FALSE,
                              p.adjust.method = "holm")
    bdd_p_val = data.frame(subset(posthoc, select = c(group1,group2,p.adj)))
    p_val = spread(bdd_p_val, group1, p.adj,drop = FALSE)
    rownames(p_val) = p_val[,1] ; p_val = p_val[,-1,drop=FALSE]
    p_val = tri.to.squ(p_val)}
  
  if(name_test == "ANOVA"){
    print("Test pairwise_t_test Student")
    posthoc = pairwise_t_test(var_y ~ var_x, data = data_graphe, pool.sd = TRUE,
                              p.adjust.method = "holm")
    bdd_p_val = data.frame(subset(posthoc, select = c(group1,group2,p.adj)))
    p_val = spread(bdd_p_val, group1, p.adj)
    rownames(p_val)<-p_val[,1] ; p_val<-p_val[,-1,drop = FALSE]
    p_val = tri.to.squ(p_val)}
  
  myletters = multcompLetters(p_val,compare="<=",threshold=0.05,Letters=letters)
  myletters_df = data.frame(var_x=names(myletters$Letters),letter = myletters$Letters)
  plot = plot_graphe(data,variable,categorical,density,myletters_df,title, log = log, lettres = lettres)
  
  return(plot)}

plot_graphe <- function(data,variable,categorical,density,myletters_df,title = NULL, log = FALSE, lettres = TRUE){
  
  data_graphe = data
  colnames(data_graphe) = c("var_x","var_y")  
  if(is.null(title)){title = paste0("Boxplot et groupes identifiés par l'ANOVA pour ", variable, " et ", categorical)}
  
  minimum = min(data_graphe$var_y - (abs(max(data_graphe$var_y)-min(data_graphe$var_y)))/5)
  lim = minimum + ((abs(min(data_graphe$var_y)-minimum)/3)*2)
  
  plot = ggplot(data_graphe, aes(x=var_x, y=var_y, colour=var_x, fill=var_x)) +
    geom_boxplot(outlier.alpha = 0, alpha=0.25) +
    geom_jitter(width=0.25) +
    stat_summary(fun=mean, colour="black", geom="point", shape=18, size=3) +
    theme(axis.text.x = element_text(angle=30, hjust=1, vjust=1)) + 
    labs(title = title, x = categorical, y = variable) + 
    theme(legend.title = element_blank()) +
    {if(density)geom_violin(alpha=0.1)}
  
  if(log){plot = plot + scale_y_continuous(trans = 'log2')} else {plot = plot + scale_y_continuous(limits = c(minimum, max(data_graphe$var_y)), name = "")}
  
  if(lettres){
  if(!is.null(myletters_df)){
    plot = plot + geom_text(data = myletters_df, aes(label = letter, y = lim), colour="black", size=5)}
    return(plot)}
  if(!lettres){
    return(plot)
  }}

# Les deux fonctions suivantes ont été trouvées sur internet.
# Une modification a été effectué. Pour éviter les "ties" (valeur de rang identiques),
# la fonction rank a été modifiée
# Ici, c'est le premier individu trouvé qui a le rang le plus petit, avec l'option ties.method = "first"

gettiesDunn <- function(x){
  n <- length(x)
  t <- table(x)
  C <- sum(t^3 - t) / (12 * (n - 1))
  return(C)}

kwAllPairsDunnTest_without_ties <- function(x, g, p.adjust.method = p.adjust.methods, ...){
  ## taken from stats::kruskal.test
  
  if (is.list(x)) {
    if (length(x) < 2L)
      stop("'x' must be a list with at least 2 elements")
    DNAME <- deparse(substitute(x))
    x <- lapply(x, function(u) u <- u[complete.cases(u)])
    k <- length(x)
    l <- sapply(x, "length")
    if (any(l == 0))
      stop("all groups must contain data")
    g <- factor(rep(1 : k, l))
    p.adjust.method <- x$p.adjust.method
    x <- unlist(x)}
  else {
    if (length(x) != length(g))
      stop("'x' and 'g' must have the same length")
    DNAME <- paste(deparse(substitute(x)), "and",
                   deparse(substitute(g)))
    OK <- complete.cases(x, g)
    x <- x[OK]
    g <- g[OK]
    if (!all(is.finite(g)))
      stop("all group levels must be finite")
    g <- factor(g)
    k <- nlevels(g)
    if (k < 2)
      stop("all observations are in the same group")}
  
  p.adjust.method <- match.arg(p.adjust.method)
  x.rank <- rank(x,ties.method = "first")
  R.bar <- tapply(x.rank, g, mean,na.rm=T)
  R.n <- tapply(!is.na(x), g, length)
  g.unique <- unique(g)
  k <- length(g.unique)
  n <- sum(R.n)
  
  METHOD <- "Dunn's all-pairs test"
  
  ## get the ties
  C <- gettiesDunn(x.rank)
  
  if (C != 0) warning("Ties are present. z-quantiles were corrected for ties.")
  compare.stats <- function(i,j) {
    # print(ici !)
    dif <- abs(R.bar[i] - R.bar[j])
    A <- n * (n+1) / 12
    B <- (1 / R.n[i] + 1 / R.n[j])
    zval <- dif / sqrt((A - C) * B)
    return(zval)}
  PSTAT <- pairwise.table(compare.stats,levels(g), p.adjust.method="none" )
  compare.levels <- function(i,j) {
    dif <- abs(R.bar[i] - R.bar[j])
    A <- n * (n+1) / 12
    B <- (1 / R.n[i] + 1 / R.n[j])
    zval <- dif / sqrt((A - C) * B)
    pval <- 2 * pnorm(abs(zval), lower.tail = FALSE)
    return(pval)}
  PVAL <- pairwise.table(compare.levels,levels(g),
                         p.adjust.method=p.adjust.method )
  MODEL <- data.frame(x, g)
  DIST <- "z"
  ans <- list(method = METHOD, data.name = DNAME, p.value = PVAL,
              statistic = PSTAT, p.adjust.method = p.adjust.method,
              model = MODEL, dist = DIST, alternative = "two.sided")
  class(ans) <- "PMCMR"
  ans
}

#' @rdname kwAllPairsDunnTest
#' @method kwAllPairsDunnTest formula
#' @aliases kwAllPairsDunnTest.formula
#' @template one-way-formula
#' @export
kwAllPairsDunnTest.formula <-
  function(formula, data, subset, na.action,
           p.adjust.method = p.adjust.methods, ...)
  {
    mf <- match.call(expand.dots=FALSE)
    m <- match(c("formula", "data", "subset", "na.action"), names(mf), 0L)
    mf <- mf[c(1L, m)]
    mf[[1L]] <- quote(stats::model.frame)
    
    if(missing(formula) || (length(formula) != 3L))
      stop("'formula' missing or incorrect")
    mf <- eval(mf, parent.frame())
    if(length(mf) > 2L)
      stop("'formula' should be of the form response ~ group")
    DNAME <- paste(names(mf), collapse = " by ")
    p.adjust.method <- match.arg(p.adjust.method)
    names(mf) <- NULL
    y <- do.call("kwAllPairsDunnTest", c(as.list(mf),
                                         p.adjust.method))
    y$data.name <- DNAME
    y}

# Fonction réalisée par Fabio Marroni 
# https://fabiomarroni.wordpress.com/2017/03/25/perform-pairwise-wilcoxon-test-classify-groups-by-significance-and-plot-results/
tri.to.squ <- function(x){
  rn<-row.names(x) ; cn<-colnames(x) ; an<-unique(c(cn,rn))
  myval<-x[!is.na(x)]
  mymat<-matrix(1,nrow=length(an),ncol=length(an),dimnames=list(an,an))
  for(ext in 1:length(cn)){
    for(int in 1:length(rn)){
      if(is.na(x[row.names(x)==rn[int],colnames(x)==cn[ext]])) next
      mymat[row.names(mymat)==rn[int],colnames(mymat)==cn[ext]]<-x[row.names(x)==rn[int],colnames(x)==cn[ext]]
      mymat[row.names(mymat)==cn[ext],colnames(mymat)==rn[int]]<-x[row.names(x)==rn[int],colnames(x)==cn[ext]]
    }}
  return(mymat)}

################################################################################
#################### PROJET ANTHRACOLOGIQUE -- ANOVA -- FIN ####################
################################################################################
