# Supplementary material for: BPChAr—a Benzene Polycarboxylic Acid database to describe the molecular characteristics of laboratory-produced charcoal: Implications for soil science and archaeology
Source: PLoS One. 2025 May 14;20(5):e0321584. doi: 10.1371/journal.pone.0321584 (PMC12077725; doi:10.1371/journal.pone.0321584)
Supplement: S3 Code — Integrated code for correlation functions (e.g., Spearman correlation). (R) [file pone.0321584.s008.R]

################################################################################
################################ CORRELATIONS ##################################
################################################################################

# Mise à jour : 02/05/2024

########################################
###### IMPORTATION DES LIBRAIRIES ######
########################################

library(corrplot)
library(openxlsx)

################################################################################
############################# FONCTIONS DU PROJET ##############################
################################################################################

function_correlation <- function(data, cor_method = "pearson", method="number", type="lower", order=NULL, hclust.method=NULL, col = COL2("RdBu",200), insig="pch", pch.cex=0, pch.col="red",
                                 addCoef.col="black", sig.level = 0.01, cl.cex=NULL, tl.cex=NULL, tl.col = "black", number.cex=NULL, title=NULL, mixed=NULL,nom_image = "corrplot"){
  
  if(!(cor_method %in% c("pearson","spearman","kendall"))){
    return("Veuillez renseigner la méthode de calcul que vous souhaitez utiliser : 'pearson' (défaut), 'spearman' ou 'kendall'")}
  
  quant <- sapply(data, function(x) is.numeric(x) | is.integer(x))
  data_corr <- data[ ,quant]
  methods = c("circle", "square", "ellipse", "number", "shade", "color", "pie")
  types = c("full", "lower", "upper")
  orders = c("original", "AOE", "FPC", "hclust", "alphabet")
  hclust.methods = c("complete", "ward", "ward.D", "ward.D2", "single", "average", "mcquitty", "median", "centroid")
  
  if(is.null(mixed)){  
    if(!(method %in% methods)){return("Veuillez choisir une méthode : 'circle', 'square', 'ellipse', 'number', 'shade', 'color', 'pie'")}
    if(!(type %in% types)){return("Veuillez choisir un type de graphique : 'full', 'upper', 'lower'")}
    if(!is.null(order)&&!(order %in% orders)){return("Veuillez choisir order : 'original', 'AOE', 'FPC', 'hclust', 'alphabet'")}
    if(!is.null(hclust.method)&&!(hclust.method %in% hclust.methods)){return("Veuillez choisir une hclust méthode : 'complete', 'ward', 'ward.D', 'ward.D2', 'single', 'average',
                    'mcquitty', 'median', 'centroid'")}
    corr = mycor(data_corr,cor_method)
    corrplot(corr = corr$r, insig = insig, addCoef.col = addCoef.col, mar=c(0,0,1,0), col = col,
             method = method, type = type, cl.cex = cl.cex, tl.col = tl.col, pch.cex = pch.cex, pch.col = pch.col,
             tl.cex = tl.cex, number.cex = number.cex, hclust.method = hclust.method, order = order, title=title)}
  else{
    if(!(mixed[1] %in% methods) || !(mixed[2] %in% methods)){return("Veuillez choisir deux méthodes parmi : 'circle', 'square', 'ellipse', 'number', 'shade', 'color', 'pie'")}
    corr = mycor(data_corr,cor_method)
    corrplot.mixed(corr = corr$r, lower = mixed[1], upper = mixed[2], addCoef.col = addCoef.col, mar=c(0,0,1,0),
                   cl.cex = cl.cex, tl.col = tl.col, tl.cex = tl.cex, number.cex = number.cex, insig = insig, lower.col = col, upper.col = col,
                   pch.cex = pch.cex, pch.col = pch.col, hclust.method = hclust.method, order = order, title=title)}
  
  dev.print(device = png, file = paste0(nom_image,".png"), width = 1000)
  return(corr)}

mycor<- function(x,cor_method){
  r<- apply(x, 2, function(j){
    apply(x, 2, function(i){as.numeric(cor.test(i,j,method = cor_method)$estimate)})
  })
  P<- apply(x, 2, function(j){
    apply(x, 2, function(i){as.numeric(cor.test(i,j,method = cor_method)$p.value)})
  })
  out<-c()
  out$P<- P
  out$r<- r
  return(out) }

################################################################################
############################ CORRELATIONS  -- FIN ##############################
################################################################################
