# Supplementary material for: BPChAr—a Benzene Polycarboxylic Acid database to describe the molecular characteristics of laboratory-produced charcoal: Implications for soil science and archaeology
Source: PLoS One. 2025 May 14;20(5):e0321584. doi: 10.1371/journal.pone.0321584 (PMC12077725; doi:10.1371/journal.pone.0321584)
Supplement: S4 Code — Integrated code necessary for the random forest models. (R) [file pone.0321584.s009.R]

################################################################################
########################### APPRENTISSAGE SUPERVISEE ###########################
################################################################################

library(caret)
library(dplyr)
library(kernlab)

################################################################################
################ FONCTION DE CALIBRAGE DE MODELES DE PREDICTION ################
################################################################################

calib_model <- function(data, target_column, method = c("knn", "rpart", "rpart2", "xgboost", "randomForest", "svm", "lda", "logistic"),
                        k_fold = 5, group_column = NULL, param_grid = NULL, class_weights = NULL, ntree = 500){

  # Vérification du modèle demandé + si la colonne précisant (optionnellement) le découpage du k-fold existe
  if(!(method %in% c("knn", "rpart", "rpart2", "xgboost", "randomForest", "svm", "lda", "logistic"))){
    stop("Méthode non valide. Les méthodes disponibles sont : 'knn', 'tree', 'xgboost', 'randomForest', 'svm', 'lda', 'logistic'")}
  if(!is.null(group_column)){
    if(!(group_column %in% colnames(data))){stop("La colonne de groupe spécifiée n'existe pas dans les données")}}
  
  # Préparation des données pour l'entraînement
  if(!is.null(group_column)){
    folds = split(1:nrow(data), data[[group_column]])
    data = data %>% dplyr::select(-all_of(group_column))
    # Par validation croisée, avec définition des folds
    trainControl = trainControl(method = "cv", index = folds, savePredictions = TRUE)
  }else{trainControl = trainControl(method = "cv", number = k_fold, savePredictions = TRUE)}
  predictors = setdiff(names(data), target_column)
  
  # Par validation croisée, avec définition des folds
  #trainControl = trainControl(method = "cv", index = folds, savePredictions = TRUE)
  
  # Variable quali ou quanti à prédire ?
  is_quantitative = is.numeric(data[[target_column]])

  # Entraînement du modèle en fonction de la méthode choisie
  model = NULL
  if(method == "knn"){
    model = train(as.formula(paste(target_column, "~ .")), data = data, method = "knn", trControl = trainControl, tuneGrid = param_grid, weights = class_weights)
  } else if(method == "rpart"){
    model = train(as.formula(paste(target_column, "~ .")), data = data, method = "rpart", trControl = trainControl, tuneGrid = param_grid, weights = class_weights)
  } else if(method == "rpart2"){
    model = train(as.formula(paste(target_column, "~ .")), data = data, method = "rpart2", trControl = trainControl, tuneGrid = param_grid, weights = class_weights)
  } else if(method == "xgboost"){
    model = train(as.formula(paste(target_column, "~ .")), data = data, method = "xgbTree", trControl = trainControl, tuneGrid = param_grid, weights = class_weights)
  } else if(method == "randomForest"){
    model = train(as.formula(paste(target_column, "~ .")), data = data, method = "rf", trControl = trainControl, tuneGrid = param_grid, weights = class_weights, ntree = ntree, importance = TRUE)
  } else if(method == "svm"){
    model = train(as.formula(paste(target_column, "~ .")), data = data, method = "svmRadial", trControl = trainControl, tuneGrid = param_grid, weights = class_weights)
  } else if(method == "lda"){
    if(is_quantitative) stop("LDA ne peut pas être utilisé pour une variable cible quantitative.")
    model = train(as.formula(paste(target_column, "~ .")), data = data, method = "lda", trControl = trainControl, tuneGrid = param_grid, weights = class_weights)
  } else if(method == "logistic"){
    if(is_quantitative) stop("La régression logistique ne peut pas être utilisée pour une variable cible quantitative.")
    if(length(unique(data[[target_column]])) > 2) stop("Pour le moment, la fonction ne permet que la régression logistique en deux classes.")
    model = train(as.formula(paste(target_column, "~ .")), data = data, method = "glm", family = "binomial", trControl = trainControl, tuneGrid = param_grid, weights = class_weights)}
  
  # Calcul des taux d'erreur en fonction de la nature de la variable cible
  if(is_quantitative){
    global_error = model$results$RMSE
    accuracy = NULL
  }else{
    accuracy = model$results$Accuracy
    global_error = 1 - model$results$Accuracy}
  
  if(!is.null(group_column)){
    grouped_data = aggregate(cbind(Mismatch = as.numeric(model$pred$pred != model$pred$obs), Count = 1) ~ Resample, data = model$pred, FUN = sum)
    grouped_data$Percentage = (grouped_data$Mismatch / grouped_data$Count) * 100
  }else{grouped_data = data.frame()}
  
  # Renvoie du modèle entraîné et des taux d'erreur
  return(list(model = model, global_error = global_error, accuracy = accuracy, percentages = grouped_data))
}

################################################################################
### FONCTION QUI EFFECTUE DES PREDICTIONS A PARTIR D'UN MODELE DE PREDICTION ###
################################################################################

predict_model <- function(model_output, new_data, cible = NULL){

  predicted_classes = NULL
  error_tab = NULL
  error = NULL
  
  dn = nrow(new_data)
  dnn = nrow(as.data.frame(na.omit(new_data), check.names = FALSE))

  if(dn != dnn){
    new_data = data.frame(na.omit(new_data, check.names = FALSE))
    print("Des lignes ont été supprimées car valeurs manquantes")}

  # Préparation des données pour la prédiction
  predictors = setdiff(names(new_data), cible)
  
  predictions = predict(model_output, newdata = new_data[, predictors, drop = FALSE])
  error = NULL

  if(!is.null(cible)){
    if(is.numeric(new_data[[cible]])){error = RMSE(predictions, new_data[[cible]])
    }else{
      if(is.factor(predictions)){
        predicted_classes = predictions
        error_tab = table(Predicted = predictions, Actual = new_data[[cible]])
      }else{
        if("lda" %in% class(model_output)){
          predictions = predictions$posterior
          predicted_classes = colnames(predictions)[apply(predictions, 1, which.max)]
          error_tab = table(Predicted = predicted_classes, Actual = new_data[[cible]])
          error_tab = error_tab[order(rownames(error_tab)), order(colnames(error_tab))]
        } else if("glm" %in% class(model_output)){
          seuil = seuil_glm(predictions, new_data[[cible]])
          predicted_classes = ifelse(predictions >= seuil, as.character(unique(new_data[[cible]])[1]), as.character(unique(new_data[[cible]])[2]))
          error_tab = table(Predicted = predicted_classes, Actual = new_data[[cible]])
          error_tab = error_tab[order(rownames(error_tab)), order(colnames(error_tab))]
        } else {
        predicted_classes = colnames(predictions)[apply(predictions, 1, which.max)]
        error_tab = table(Predicted = predicted_classes, Actual = new_data[[cible]])
        error_tab = error_tab[order(rownames(error_tab)), order(colnames(error_tab))]
      }}
      error = 1 - sum(diag(error_tab)) / sum(error_tab)
    }
  }
  # Renvoi des prédictions et du taux d'erreur
  return(list(predictions = predictions, predicted_classes = predicted_classes, error_tab = error_tab, error = error))
}

seuil_glm <- function(predictions, target) {

  seuil = 0.5
  
  # Calculer la précision pour chaque seuil
  accuracies = sapply(seq(0.1, 0.9, by = 0.1), function(seuil) {
    predicted_classes = ifelse(predictions >= seuil, unique(target)[1], unique(target)[2])
    confusion_matrix = table(predicted_classes, target)
    accuracy = sum(diag(confusion_matrix)) / sum(confusion_matrix)
    return(accuracy)
  })
  
  # Sélectionner le seuil qui maximise la précision
  best_seuil = seq(0.1, 0.9, by = 0.1)[which.max(accuracies)]
  
  return(best_seuil)
}
